# Supplementary material for: 2-[(4-Bromo­phen­yl)sulfan­yl]-2-meth­oxy-1-phenyl­ethan-1-one: crystal structure, Hirshfeld surface analysis and computational chemistry
Source: Acta Crystallogr E Crystallogr Commun. 2019 May 17;75(Pt 6):816–22. doi: 10.1107/S2056989019006765 (PMC6658945; doi:10.1107/S2056989019006765)
Supplement: Supplementary file 1 [file e-75-00816-sup1.cif]

##############################################################################
#                                                                            #
# This CIF contains the data in a paper accepted for publication in          #
# Acta Crystallographica Section E. It conforms to the requirements of       #
# Notes for Authors for Acta Crystallographica Section E, and has been       #
# peer reviewed under the auspices of the IUCr Commission on Journals.       #
#                                                                            #
# Full details of the Crystallographic Information File format               #
# are given in the paper "The Crystallographic Information File (CIF):       #
# a New Standard Archive File for Crystallography" by S. R. Hall, F. H.      #
# Allen and I. D. Brown [Acta Cryst. (1991), A47, 655-685].                  #
#                                                                            #
# The current version of the core CIF dictionary is obtainable from          #
# ftp://ftp.iucr.org/pub/cif_core.dic.                                       #
#                                                                            #
# Software is freely available for graphical display of the structure(s)     #
# in this CIF. For information consult the CIF software page                 #
# http://www.iucr.org/resources/cif/software.                                #
#                                                                            #
# This file may be used for bona fide research purposes within the           #
# scientific community so long as proper attribution is given to the journal # 
# article from which it was obtained.                                        #
#                                                                            #
##############################################################################
data_I
_database_code_depnum_ccdc_archive 'CCDC 1915470'
_audit_creation_method     SHELXL-2014/6
_chemical_name_systematic
;
2-[(4-Bromophenyl)sulfanyl]-2-methoxy-1-phenylethan-1-one
;
_chemical_name_common     ?
_chemical_formula_moiety     'C15 H13 Br O2 S'
_chemical_formula_sum     'C15 H13 Br O2 S'
_chemical_formula_iupac     'C15 H13 Br O2 S'
_chemical_formula_weight     337.21
_chemical_melting_point     ?
_chemical_absolute_configuration     ?
_space_group_crystal_system     orthorhombic
_space_group_name_H-M_alt     'P c a 21'
_space_group_name_Hall     'P 2c -2ac'
loop_
    _space_group_symop_operation_xyz
    'x, y, z'
    '-x, -y, z+1/2'
    '-x+1/2, y, z+1/2'
    'x+1/2, -y, z'
_cell_length_a     18.0683(13)
_cell_length_b     8.0190(6)
_cell_length_c     9.8513(5)
_cell_angle_alpha     90
_cell_angle_beta     90
_cell_angle_gamma     90
_cell_volume     1427.35(16)
_cell_formula_units_Z     4
_cell_measurement_reflns_used     1496
_cell_measurement_theta_min     2.78
_cell_measurement_theta_max     23.50
_cell_measurement_temperature     293(2)
_exptl_crystal_description     irregular
_exptl_crystal_colour     colourless
_exptl_crystal_size_max     0.467
_exptl_crystal_size_mid     0.203
_exptl_crystal_size_min     0.140
_exptl_crystal_density_diffrn     1.569
_exptl_crystal_density_meas     ?
_exptl_crystal_density_method     ?
_exptl_crystal_F_000     680
_exptl_absorpt_coefficient_mu     3.020
_exptl_absorpt_correction_type     multi-scan
_exptl_absorpt_process_details
;
(SADABS; Sheldrick, 1996)
;
_exptl_absorpt_correction_T_min     0.5451
_exptl_absorpt_correction_T_max     0.7452
_diffrn_ambient_temperature     293(2)
_diffrn_source     ?
_diffrn_radiation_type     MoK\a
_diffrn_radiation_wavelength     0.71073
_diffrn_measurement_device_type     'Bruker APEXII CCD'
_diffrn_measurement_method     '\f and \w scans'
_diffrn_detector_area_resol_mean     ?
_diffrn_reflns_number     6329
_diffrn_reflns_av_R_equivalents     0.0369
_diffrn_reflns_av_unetI/netI     0.0875
_diffrn_reflns_theta_min     2.254
_diffrn_reflns_theta_max     26.383
_diffrn_reflns_theta_full     25.242
_diffrn_measured_fraction_theta_max     0.995
_diffrn_measured_fraction_theta_full     0.998
_diffrn_reflns_limit_h_min     -22
_diffrn_reflns_limit_h_max     22
_diffrn_reflns_limit_k_min     -10
_diffrn_reflns_limit_k_max     7
_diffrn_reflns_limit_l_min     -10
_diffrn_reflns_limit_l_max     12
_refine_special_details     ?
_reflns_number_total     2820
_reflns_number_gt     1903
_reflns_threshold_expression     'I > 2\s(I)'
_refine_ls_structure_factor_coef     Fsqd
_refine_ls_matrix_type     full
_refine_ls_R_factor_all     0.0728
_refine_ls_R_factor_gt     0.0354
_refine_ls_wR_factor_gt     0.0732
_refine_ls_wR_factor_ref     0.0863
_refine_ls_goodness_of_fit_ref     0.902
_refine_ls_restrained_S_all     0.902
_refine_ls_number_reflns     2820
_refine_ls_number_parameters     173
_refine_ls_number_restraints     1
_refine_ls_hydrogen_treatment     constr
_refine_ls_weighting_scheme     calc
_refine_ls_weighting_details     'w=1/[\s^2^(Fo^2^)] where P=(Fo^2^+2Fc^2^)/3'
_atom_sites_solution_hydrogens     geom
_atom_sites_solution_primary     direct
_atom_sites_solution_secondary     difmap
_refine_ls_shift/su_max     0.000
_refine_ls_shift/su_mean     0.000
_refine_diff_density_max     0.236
_refine_diff_density_min     -0.359
_refine_ls_extinction_method     none
_refine_ls_extinction_coef     .
_refine_ls_abs_structure_details
;
Flack <i>x</i> determined using 702 quotients
[(<i>I</i>^+^)-(<i>I</i>^-^)]/[(<i>I</i>^+^)+(<i>I</i>^-^)]
(Parsons <i>et al</i>., 2013)
;
_refine_ls_abs_structure_Flack     0.013(11)
loop_
    _atom_type_symbol
    _atom_type_description
    _atom_type_scat_dispersion_real
    _atom_type_scat_dispersion_imag
    _atom_type_scat_source
    'C' 'C' 0.0033 0.0016
                         'International Tables Vol C Tables 4.2.6.8 and 6.1.1.4'
    'H' 'H' 0.0000 0.0000
                         'International Tables Vol C Tables 4.2.6.8 and 6.1.1.4'
    'O' 'O' 0.0106 0.0060
                         'International Tables Vol C Tables 4.2.6.8 and 6.1.1.4'
    'S' 'S' 0.1246 0.1234
                         'International Tables Vol C Tables 4.2.6.8 and 6.1.1.4'
    'Br' 'Br' -0.2901 2.4595
                         'International Tables Vol C Tables 4.2.6.8 and 6.1.1.4'
_computing_data_collection
;
APEX2 (Bruker, 2009)
;
_computing_cell_refinement
;
SAINT (Bruker, 2009)
;
_computing_data_reduction
;
SAINT (Bruker, 2009)
;
_computing_structure_solution
;
SIR2014 (Burla <i>et al.</i>, 2015)
;
_computing_structure_refinement
;
SHELXL2014 (Sheldrick, 2015)
;
_computing_molecular_graphics
;
ORTEP-3 for Windows (Farrugia, 2012) and DIAMOND (Brandenburg,
2006)
;
_computing_publication_material
;
<i>MarvinSketch</i> (ChemAxon, 2010) and publCIF (Westrip, 2010)
;
loop_
    _atom_site_type_symbol
    _atom_site_label
    _atom_site_fract_x
    _atom_site_fract_y
    _atom_site_fract_z
    _atom_site_U_iso_or_equiv
    _atom_site_adp_type
    _atom_site_calc_flag
    _atom_site_occupancy
    _atom_site_disorder_assembly
    _atom_site_disorder_group
    C C1 0.3809(4) 0.7980(8) 0.2687(6) 0.0481(16) Uani d 1 . .
    C C2 0.3282(4) 0.7230(8) 0.3471(6) 0.0547(17) Uani d 1 . .
    H H2 0.2844 0.6846 0.3086 0.066 Uiso calc 1 . .
    C C3 0.3411(4) 0.7049(8) 0.4862(6) 0.0573(18) Uani d 1 . .
    H H3 0.3059 0.6531 0.5406 0.069 Uiso calc 1 . .
    C C4 0.4057(3) 0.7634(8) 0.5432(5) 0.0442(14) Uani d 1 . .
    C C5 0.4582(4) 0.8394(7) 0.4612(6) 0.0481(15) Uani d 1 . .
    H H5 0.5020 0.8793 0.4989 0.058 Uiso calc 1 . .
    C C6 0.4456(4) 0.8561(8) 0.3225(5) 0.0470(15) Uani d 1 . .
    H H6 0.4808 0.9063 0.2671 0.056 Uiso calc 1 . .
    C C7 0.6000(4) 0.6921(10) 0.7438(8) 0.074(2) Uani d 1 . .
    H H7A 0.6041 0.6513 0.8351 0.111 Uiso calc 1 . .
    H H7C 0.5822 0.8049 0.7453 0.111 Uiso calc 1 . .
    H H7B 0.6477 0.6889 0.7009 0.111 Uiso calc 1 . .
    C C8 0.4826(3) 0.5677(7) 0.7324(5) 0.0446(14) Uani d 1 . .
    H H8 0.4910 0.5417 0.8284 0.053 Uiso calc 1 . .
    C C9 0.4446(3) 0.4212(7) 0.6661(5) 0.0417(14) Uani d 1 . .
    C C10 0.3832(3) 0.3328(7) 0.7355(6) 0.0424(13) Uani d 1 . .
    C C11 0.3535(3) 0.1926(8) 0.6732(7) 0.0547(17) Uani d 1 . .
    H H11 0.3720 0.1580 0.5897 0.066 Uiso calc 1 . .
    C C12 0.2968(4) 0.1035(8) 0.7336(7) 0.0660(18) Uani d 1 . .
    H H12 0.2773 0.0102 0.6904 0.079 Uiso calc 1 . .
    C C13 0.2689(4) 0.1533(9) 0.8592(7) 0.067(2) Uani d 1 . .
    H H13 0.2308 0.0938 0.9005 0.080 Uiso calc 1 . .
    C C14 0.2986(4) 0.2922(9) 0.9210(7) 0.069(2) Uani d 1 . .
    H H14 0.2800 0.3273 1.0043 0.083 Uiso calc 1 . .
    C C15 0.3551(4) 0.3791(10) 0.8614(7) 0.0613(18) Uani d 1 . .
    H H15 0.3751 0.4708 0.9060 0.074 Uiso calc 1 . .
    O O1 0.5500(2) 0.5910(6) 0.6703(4) 0.0573(11) Uani d 1 . .
    O O2 0.4633(2) 0.3773(6) 0.5525(4) 0.0623(12) Uani d 1 . .
    S S1 0.41992(10) 0.7500(2) 0.72103(15) 0.0551(4) Uani d 1 . .
    Br Br1 0.36371(4) 0.82410(9) 0.07901(8) 0.0718(3) Uani d 1 . .
loop_
    _atom_site_aniso_label
    _atom_site_aniso_U_11
    _atom_site_aniso_U_22
    _atom_site_aniso_U_33
    _atom_site_aniso_U_12
    _atom_site_aniso_U_13
    _atom_site_aniso_U_23
    C1 0.060(4) 0.045(4) 0.039(3) 0.011(3) -0.008(3) 0.001(3)
    C2 0.046(4) 0.060(5) 0.059(4) 0.001(3) -0.001(3) 0.005(3)
    C3 0.062(4) 0.054(5) 0.056(4) -0.002(4) 0.005(3) 0.012(3)
    C4 0.050(3) 0.044(4) 0.039(3) 0.007(3) 0.006(3) 0.000(2)
    C5 0.048(4) 0.045(4) 0.052(3) 0.001(3) -0.006(3) 0.000(3)
    C6 0.048(4) 0.047(4) 0.045(3) 0.005(3) 0.009(3) 0.005(2)
    C7 0.073(5) 0.091(6) 0.058(5) -0.028(4) -0.002(4) 0.001(4)
    C8 0.051(4) 0.050(4) 0.032(2) -0.004(3) -0.002(3) 0.005(3)
    C9 0.054(4) 0.041(4) 0.030(3) 0.012(3) -0.005(3) 0.003(2)
    C10 0.049(3) 0.038(3) 0.041(3) 0.005(3) -0.010(3) 0.005(3)
    C11 0.055(4) 0.055(4) 0.055(4) 0.006(3) -0.005(3) -0.008(3)
    C12 0.055(4) 0.069(5) 0.074(4) -0.012(4) -0.012(4) -0.003(4)
    C13 0.052(5) 0.071(5) 0.077(5) -0.009(3) -0.004(4) 0.028(4)
    C14 0.074(5) 0.079(6) 0.056(4) -0.010(4) 0.005(4) 0.002(4)
    C15 0.071(5) 0.072(5) 0.042(3) -0.012(4) 0.003(3) -0.004(3)
    O1 0.058(3) 0.070(3) 0.044(2) -0.009(2) 0.003(2) -0.001(2)
    O2 0.081(3) 0.068(3) 0.037(2) -0.004(2) 0.007(2) -0.009(2)
    S1 0.0774(11) 0.0497(9) 0.0382(7) 0.0083(9) 0.0041(9) -0.0035(7)
    Br1 0.0797(5) 0.0905(5) 0.0450(3) 0.0229(4) -0.0087(4) 0.0030(4)
_geom_special_details
;
 All esds (except the esd in the dihedral angle between two l.s. planes)
 are estimated using the full covariance matrix.  The cell esds are taken
 into account individually in the estimation of esds in distances, angles
 and torsion angles; correlations between esds in cell parameters are only
 used when they are defined by crystal symmetry.  An approximate (isotropic)
 treatment of cell esds is used for estimating esds involving l.s. planes.
;
loop_
    _geom_bond_atom_site_label_1
    _geom_bond_atom_site_label_2
    _geom_bond_site_symmetry_2
    _geom_bond_distance
    _geom_bond_publ_flag
    C1 C6 . 1.365(9) ?
    C1 C2 . 1.366(9) ?
    C1 Br1 . 1.905(6) ?
    C2 C3 . 1.398(8) ?
    C2 H2 . 0.9300 ?
    C3 C4 . 1.378(9) ?
    C3 H3 . 0.9300 ?
    C4 C5 . 1.388(8) ?
    C4 S1 . 1.773(5) ?
    C5 C6 . 1.392(8) ?
    C5 H5 . 0.9300 ?
    C6 H6 . 0.9300 ?
    C7 O1 . 1.414(8) ?
    C7 H7A . 0.9600 ?
    C7 H7C . 0.9600 ?
    C7 H7B . 0.9600 ?
    C8 O1 . 1.375(6) ?
    C8 C9 . 1.510(7) ?
    C8 S1 . 1.853(6) ?
    C8 H8 . 0.9800 ?
    C9 O2 . 1.221(6) ?
    C9 C10 . 1.482(8) ?
    C10 C11 . 1.389(8) ?
    C10 C15 . 1.391(9) ?
    C11 C12 . 1.384(9) ?
    C11 H11 . 0.9300 ?
    C12 C13 . 1.395(10) ?
    C12 H12 . 0.9300 ?
    C13 C14 . 1.378(9) ?
    C13 H13 . 0.9300 ?
    C14 C15 . 1.369(10) ?
    C14 H14 . 0.9300 ?
    C15 H15 . 0.9300 ?
loop_
    _geom_angle_atom_site_label_1
    _geom_angle_atom_site_label_2
    _geom_angle_atom_site_label_3
    _geom_angle_site_symmetry_1
    _geom_angle_site_symmetry_3
    _geom_angle
    _geom_angle_publ_flag
    C6 C1 C2 . . 121.8(5) ?
    C6 C1 Br1 . . 118.9(5) ?
    C2 C1 Br1 . . 119.3(5) ?
    C1 C2 C3 . . 118.9(7) ?
    C1 C2 H2 . . 120.5 ?
    C3 C2 H2 . . 120.5 ?
    C4 C3 C2 . . 120.4(6) ?
    C4 C3 H3 . . 119.8 ?
    C2 C3 H3 . . 119.8 ?
    C3 C4 C5 . . 119.4(5) ?
    C3 C4 S1 . . 120.3(5) ?
    C5 C4 S1 . . 120.2(5) ?
    C4 C5 C6 . . 120.1(6) ?
    C4 C5 H5 . . 120.0 ?
    C6 C5 H5 . . 120.0 ?
    C1 C6 C5 . . 119.3(6) ?
    C1 C6 H6 . . 120.4 ?
    C5 C6 H6 . . 120.4 ?
    O1 C7 H7A . . 109.5 ?
    O1 C7 H7C . . 109.5 ?
    H7A C7 H7C . . 109.5 ?
    O1 C7 H7B . . 109.5 ?
    H7A C7 H7B . . 109.5 ?
    H7C C7 H7B . . 109.5 ?
    O1 C8 C9 . . 108.4(4) ?
    O1 C8 S1 . . 114.0(4) ?
    C9 C8 S1 . . 108.1(4) ?
    O1 C8 H8 . . 108.7 ?
    C9 C8 H8 . . 108.7 ?
    S1 C8 H8 . . 108.7 ?
    O2 C9 C10 . . 119.5(5) ?
    O2 C9 C8 . . 119.6(5) ?
    C10 C9 C8 . . 120.8(5) ?
    C11 C10 C15 . . 118.0(6) ?
    C11 C10 C9 . . 118.1(5) ?
    C15 C10 C9 . . 123.8(5) ?
    C12 C11 C10 . . 120.9(6) ?
    C12 C11 H11 . . 119.5 ?
    C10 C11 H11 . . 119.5 ?
    C11 C12 C13 . . 120.1(6) ?
    C11 C12 H12 . . 119.9 ?
    C13 C12 H12 . . 119.9 ?
    C14 C13 C12 . . 118.9(6) ?
    C14 C13 H13 . . 120.6 ?
    C12 C13 H13 . . 120.6 ?
    C15 C14 C13 . . 120.8(7) ?
    C15 C14 H14 . . 119.6 ?
    C13 C14 H14 . . 119.6 ?
    C14 C15 C10 . . 121.3(7) ?
    C14 C15 H15 . . 119.4 ?
    C10 C15 H15 . . 119.4 ?
    C8 O1 C7 . . 114.6(5) ?
    C4 S1 C8 . . 101.3(3) ?
loop_
    _geom_torsion_atom_site_label_1
    _geom_torsion_atom_site_label_2
    _geom_torsion_atom_site_label_3
    _geom_torsion_atom_site_label_4
    _geom_torsion_site_symmetry_1
    _geom_torsion_site_symmetry_2
    _geom_torsion_site_symmetry_3
    _geom_torsion_site_symmetry_4
    _geom_torsion
    _geom_torsion_publ_flag
    C6 C1 C2 C3 . . . . -0.2(10) ?
    Br1 C1 C2 C3 . . . . -179.8(5) ?
    C1 C2 C3 C4 . . . . 0.6(10) ?
    C2 C3 C4 C5 . . . . -0.5(9) ?
    C2 C3 C4 S1 . . . . 176.7(5) ?
    C3 C4 C5 C6 . . . . -0.1(9) ?
    S1 C4 C5 C6 . . . . -177.2(5) ?
    C2 C1 C6 C5 . . . . -0.3(9) ?
    Br1 C1 C6 C5 . . . . 179.3(4) ?
    C4 C5 C6 C1 . . . . 0.5(9) ?
    O1 C8 C9 O2 . . . . -20.8(7) ?
    S1 C8 C9 O2 . . . . 103.2(5) ?
    O1 C8 C9 C10 . . . . 160.9(4) ?
    S1 C8 C9 C10 . . . . -75.0(5) ?
    O2 C9 C10 C11 . . . . 5.7(8) ?
    C8 C9 C10 C11 . . . . -176.0(5) ?
    O2 C9 C10 C15 . . . . -176.3(6) ?
    C8 C9 C10 C15 . . . . 1.9(8) ?
    C15 C10 C11 C12 . . . . 1.2(9) ?
    C9 C10 C11 C12 . . . . 179.2(5) ?
    C10 C11 C12 C13 . . . . -0.4(9) ?
    C11 C12 C13 C14 . . . . 0.2(10) ?
    C12 C13 C14 C15 . . . . -0.7(11) ?
    C13 C14 C15 C10 . . . . 1.6(11) ?
    C11 C10 C15 C14 . . . . -1.7(10) ?
    C9 C10 C15 C14 . . . . -179.6(6) ?
    C9 C8 O1 C7 . . . . -163.5(5) ?
    S1 C8 O1 C7 . . . . 76.1(6) ?
    C3 C4 S1 C8 . . . . 102.0(5) ?
    C5 C4 S1 C8 . . . . -80.9(5) ?
    O1 C8 S1 C4 . . . . 63.5(4) ?
    C9 C8 S1 C4 . . . . -57.1(4) ?
loop_
    _geom_hbond_atom_site_label_D
    _geom_hbond_atom_site_label_H
    _geom_hbond_atom_site_label_A
    _geom_hbond_site_symmetry_A
    _geom_hbond_distance_DH
    _geom_hbond_distance_HA
    _geom_hbond_distance_DA
    _geom_hbond_angle_DHA
    C7 H7A O2 2_665 0.96 2.47 3.296(9) 144
    C8 H8 O2 2_665 0.98 2.44 3.331(6) 150
_shelx_space_group_comment
;
The symmetry employed for this shelxl refinement is uniquely defined
by the following loop, which should always be used as a source of
symmetry information in preference to the above space-group names.
They are only intended as comments.
;
_shelx_estimated_absorpt_T_min     0.333
_shelx_estimated_absorpt_T_max     0.677
_shelx_hkl_file
;
   0  -1   0    1.64    0.17
   0  -2   0 1000.00   86.26
   0  -3   0  162.66   14.07
   0  -4   0   20.63    1.88
   0  -5   0   53.39    4.74
   0  -6   0    4.63    0.78
   0  -7   0    5.37    0.92
   0  -8   0   -0.01    0.58
   0  -9   0    0.69    0.93
   0 -10   0    1.30    1.08
   0   1   1    0.00    0.07
   0   1  -1   -0.03    0.07
   0  -1  -1    0.05    0.08
   0  -1   1    0.06    0.06
   0  -2  -1    0.02    0.16
   0  -2   1   -0.15    0.14
   0   2   1   -0.04    0.10
   0   2  -1    0.03    0.13
   0  -3   1   -0.17    0.21
   0  -3  -1    0.22    0.25
   0   3  -1    0.12    0.16
   0  -4  -1   -0.18    0.32
   0  -4   1   -0.30    0.30
   0   4  -1    0.19    0.31
   0   4   1    0.13    0.22
   0  -5  -1    0.16    0.33
   0  -5   1    0.47    0.32
   0  -6  -1    0.69    0.56
   0  -6   1   -0.51    0.52
   0  -7   1   -0.63    0.62
   0  -7  -1    0.27    0.68
   0  -8   1   -0.15    0.55
   0  -8  -1    0.09    0.81
   0  -9  -1   -0.03    0.94
   0  -9   1    0.01    0.88
   0  -1   2   26.11    2.43
   0   1   2   25.58    2.44
   0  -1   2   26.92    2.43
   0  -1  -2   35.31    2.46
   0  -2   2   31.21    2.51
   0  -2   2   29.71    2.50
   0   2   2   29.36    2.51
   0  -2  -2   25.32    2.51
   0   2  -2   27.47    2.51
   0  -3  -2   99.79    8.99
   0   3  -2  101.99    8.98
   0  -3   2  108.96    8.98
   0  -4  -2   12.03    1.12
   0   4   2   12.12    1.12
   0  -4   2    9.85    1.10
   0  -5  -2   63.17    5.77
   0  -5   2   67.39    5.75
   0  -6   2   24.72    2.51
   0  -6  -2   29.53    2.58
   0  -7   2   -0.23    0.61
   0  -7  -2    1.04    0.70
   0  -8  -2    1.60    0.88
   0  -8   2    2.96    0.83
   0  -9   2    1.75    0.87
   0  -9  -2    2.52    0.83
   0   0  -3    0.11    0.04
   0   1  -3    0.13    0.08
   0   1  -3   -0.01    0.09
   0  -1  -3   -0.03    0.12
   0  -2   3   -0.02    0.11
   0  -2   3    0.05    0.11
   0  -2  -3   -0.06    0.20
   0  -2   3    0.02    0.18
   0   2  -3   -0.02    0.14
   0   2   3    0.09    0.16
   0   3  -3   -0.10    0.20
   0  -3  -3   -0.22    0.27
   0  -3   3   -0.14    0.20
   0  -3   3   -0.12    0.24
   0  -4   3    0.12    0.31
   0   4   3    0.45    0.30
   0  -4  -3   -0.13    0.36
   0  -5   3    0.46    0.38
   0  -5  -3    0.06    0.36
   0  -6   3   -0.53    0.45
   0  -6  -3   -0.08    0.59
   0  -7  -3   -0.12    0.70
   0  -7   3    0.45    0.59
   0  -8  -3   -0.62    0.81
   0  -8   3    0.61    0.68
   0  -9  -3    0.18    0.74
   0  -9   3    0.03    0.81
   0   0  -4   76.47    6.60
   0   1  -4   66.47    5.59
   0   1  -4   66.72    5.59
   0   1   4   61.99    5.62
   0  -1  -4   64.90    5.61
   0  -1   4   62.78    5.62
   0  -2  -4   50.69    3.68
   0   2   4   37.69    3.67
   0  -2   4   37.75    3.67
   0  -3   4  100.15    8.67
   0   3   4  103.20    8.71
   0   3  -4   98.00    8.70
   0  -3   4  101.50    8.71
   0  -3   4  102.25    8.68
   0  -3  -4   96.99    8.72
   0   4   4   44.50    3.70
   0  -4   4   43.15    3.66
   0  -4   4   41.96    3.67
   0  -4  -4   36.87    3.72
   0  -5   4   24.30    2.11
   0  -5  -4   20.99    2.19
   0  -6  -4   33.55    3.26
   0  -6   4   36.05    3.17
   0  -7   4   -0.21    0.52
   0  -7  -4    0.48    0.74
   0  -8  -4    1.52    0.92
   0  -8   4    0.76    0.67
   0  -9  -4    1.72    1.04
   0  -9   4    1.73    0.91
   0   0   5    0.47    0.22
   0   0  -5    0.51    0.13
   0   1   5    0.12    0.23
   0  -1   5    0.17    0.22
   0   1  -5    0.04    0.11
   0   1  -5   -0.07    0.12
   0  -1  -5    0.19    0.18
   0  -2   5    0.53    0.27
   0   2   5   -0.12    0.19
   0  -2  -5    0.57    0.26
   0   2  -5    0.17    0.18
   0   2  -5    0.21    0.17
   0  -3   5    0.18    0.32
   0   3  -5    0.28    0.24
   0  -3  -5   -0.09    0.30
   0   3   5   -0.10    0.33
   0  -4   5    0.75    0.42
   0  -4   5    0.05    0.19
   0  -4   5    0.10    0.20
   0  -4  -5    0.54    0.42
   0  -5  -5    0.32    0.53
   0  -5   5    0.04    0.33
   0  -5   5    0.08    0.30
   0  -6  -5    0.04    0.47
   0  -6   5   -0.02    0.42
   0  -7   5    0.43    0.56
   0  -7  -5    0.20    0.77
   0  -8  -5    0.01    0.66
   0  -8   5    0.16    0.64
   0  -9  -5    0.13    1.02
   0   0   6  188.38   17.35
   0   0  -6  212.31   17.32
   0  -1  -6   26.37    2.45
   0   1   6   31.51    2.49
   0   1  -6   24.44    2.42
   0  -1   6   31.91    2.49
   0  -2   6   73.09    6.67
   0   2  -6   79.89    6.64
   0   2  -6   76.73    6.63
   0  -2  -6   78.56    6.67
   0   2   6   73.91    6.68
   0  -3  -6   28.10    2.68
   0   3  -6   28.16    2.65
   0   3   6   30.84    2.69
   0  -3   6   32.91    2.69
   0  -4  -6    2.17    0.55
   0   4   6    2.84    0.49
   0  -4   6    3.33    0.50
   0  -5   6    4.14    0.40
   0  -5  -6    6.45    0.81
   0  -6   6   13.96    1.24
   0  -6  -6   10.65    1.40
   0  -7  -6    0.62    0.82
   0  -8  -6    0.75    0.93
   0   0  -7    0.20    0.19
   0   0   7   -0.08    0.32
   0  -1  -7    0.05    0.24
   0   1  -7   -0.15    0.18
   0   1   7    0.11    0.34
   0  -1   7    0.32    0.32
   0  -2   7    0.30    0.35
   0   2  -7    0.23    0.22
   0  -2  -7    0.06    0.30
   0   2   7   -0.16    0.35
   0   3   7   -0.08    0.43
   0  -3   7   -0.28    0.30
   0  -3  -7   -0.05    0.36
   0   3  -7   -0.24    0.29
   0   4   7   -0.72    0.44
   0  -4  -7   -0.08    0.46
   0  -4   7   -0.06    0.36
   0  -5  -7    1.34    0.62
   0   5   7   -0.12    0.40
   0  -6  -7   -0.52    0.69
   0  -7  -7    0.42    0.85
   0  -8  -7   -0.22    0.93
   0   0   8   80.50    6.92
   0   0  -8   78.21    6.87
   0  -1  -8   12.48    1.23
   0  -1   8   14.57    1.30
   0   1  -8   12.52    1.19
   0   1   8   12.81    1.29
   0   2  -8   29.88    2.80
   0  -2   8   33.49    2.88
   0   2   8   33.23    2.88
   0  -2  -8   31.73    2.85
   0  -3   8   30.67    2.81
   0   3   8   30.23    2.82
   0  -3  -8   31.23    2.80
   0  -4  -8    2.82    0.65
   0   4   8    0.84    0.56
   0  -4   8    1.47    0.61
   0  -5  -8    8.16    1.04
   0   5   8    6.85    0.98
   0  -5   8    6.34    1.02
   0  -6  -8    2.82    0.90
   0   6   8    2.07    0.78
   0  -7  -8    1.28    0.87
   0   7   8    1.86    0.82
   0   0   9    0.22    0.41
   0   0  -9    0.19    0.28
   0  -1   9    0.20    0.45
   0   1   9   -0.23    0.41
   0  -1  -9    0.19    0.32
   0   2   9    0.09    0.46
   0  -2   9    0.75    0.51
   0  -2  -9   -0.19    0.40
   0  -3  -9   -0.06    0.47
   0  -3   9    0.57    0.56
   0   3   9    0.23    0.49
   0  -4   9   -0.50    0.58
   0  -4  -9    0.39    0.53
   0   4   9    0.07    0.59
   0  -5   9    0.19    0.67
   0  -5  -9    0.32    0.64
   0   5   9   -0.17    0.65
   0  -6  -9    0.37    0.76
   0   6   9    0.59    0.70
   0   0  10    6.95    0.88
   0  -1  10    6.51    0.87
   0   1  10    6.24    0.86
   0  -2  10    1.44    0.61
   0   2  10    0.59    0.55
   0   3  10   13.99    1.53
   0  -3  10   14.74    1.54
   0  -4  10    7.71    1.08
   0   4  10    6.66    1.00
   0   5  10    7.22    1.12
   0  -5  10    8.86    1.09
   0   0  11    0.18    0.59
   0   1  11    0.93    0.55
   0  -1  11    0.40    0.67
   0   2  11    0.36    0.58
   0  -2  11    0.75    0.66
   0   3  11   -0.37    0.60
   0  -3  11    0.25    0.72
   0   4  11    0.85    0.69
   0  -4  11   -0.19    0.80
   0   0  12   12.22    1.42
   0  -1  12    0.46    0.70
   0   1  12    1.42    0.67
   0   2  12    1.71    0.76
   0  -2  12    1.66    0.80
  -1  -1   0  107.38    9.23
   1  -1   0  106.61    9.23
  -1  -2   0  142.21   12.45
   1  -2   0  146.06   12.45
   1  -3   0  145.67   12.67
  -1  -3   0  147.28   12.67
   1  -4   0   49.50    4.61
  -1  -4   0   54.66    4.63
  -1   4   0   53.55    4.62
  -1  -5   0    1.60    0.40
   1  -5   0    0.85    0.48
  -1  -6   0    1.28    0.58
   1  -6   0    0.39    0.56
   1  -7   0    1.52    0.70
  -1  -7   0    0.85    0.70
  -1  -8   0    1.27    0.78
   1  -8   0    0.28    0.60
  -1  -9   0    0.21    0.93
   1  -9   0    0.17    0.70
  -1 -10   0   -0.22    1.05
   1 -10   0    0.67    1.02
   1   0   1    0.17    0.06
  -1   0  -1    0.07    0.05
   1   1  -1   21.59    1.85
  -1  -1  -1   21.17    1.86
  -1   1  -1   21.24    1.85
   1  -1  -1   21.00    1.85
  -1  -2  -1  100.70    9.80
   1   2  -1  109.55    9.80
   1  -2   1  120.65    9.80
  -1   2   1  125.72    9.81
   1  -2  -1  101.16    9.80
   1   2   1  120.88    9.81
  -1   2  -1  106.57    9.80
  -1  -2   1  122.27    9.80
   1   3  -1   21.44    1.89
  -1  -3  -1   21.12    1.91
   1  -3   1   20.56    1.90
  -1   3  -1   22.24    1.90
  -1  -3   1   20.10    1.88
   1  -3  -1   21.08    1.91
  -1   4   1   32.48    2.95
   1  -4   1   33.66    2.96
  -1  -4  -1   31.63    2.97
   1   4  -1   35.45    3.00
   1  -4  -1   31.49    2.97
  -1  -4   1   32.98    2.95
   1   4   1   34.41    2.96
  -1  -5  -1   70.60    6.59
   1  -5   1   76.83    6.59
  -1  -5   1   81.24    6.59
   1  -5  -1   71.52    6.58
  -1  -6  -1    4.36    0.85
   1  -6   1    5.89    0.86
   1  -6  -1    7.19    0.82
  -1  -6   1    6.01    0.85
   1  -7   1   17.53    1.63
  -1  -7  -1   12.49    1.47
   1  -7  -1   11.38    1.53
  -1  -7   1   14.54    1.53
  -1  -8  -1    0.79    0.81
   1  -8   1   -0.23    0.77
   1  -8  -1    0.43    0.82
  -1  -8   1   -0.10    0.73
  -1  -9  -1    2.48    0.96
   1  -9   1    0.48    0.92
   1  -9  -1    2.61    1.05
  -1  -9   1    2.00    0.95
  -1   0  -2    0.05    0.07
   1   0   2    0.03    0.06
   1  -1   2  182.78   16.29
  -1  -1  -2  189.85   16.31
   1   1  -2  195.15   16.29
   1  -1   2  185.13   16.29
   1  -1  -2  190.92   16.30
  -1   1  -2  194.57   16.30
   1   1   2  181.79   16.30
  -1   1  -2  192.14   16.30
   1   2  -2   87.14    7.18
   1  -2   2   79.24    7.18
  -1  -2  -2   80.07    7.19
   1  -2   2   83.40    7.18
  -1   2   2   85.73    7.18
   1   2   2   82.57    7.19
  -1   2  -2   85.26    7.19
  -1  -2   2   83.08    7.17
   1  -2  -2   79.96    7.19
   1  -3   2   11.11    0.97
  -1  -3  -2    8.08    0.96
   1   3  -2    8.84    0.93
   1  -3   2   10.15    0.92
  -1   3  -2    9.47    0.94
  -1  -3   2   11.53    0.94
   1  -3  -2    9.31    0.97
  -1  -4  -2   26.39    2.53
   1  -4   2   28.65    2.53
  -1   4   2   29.61    2.53
   1   4  -2   27.41    2.56
   1  -4  -2   26.59    2.55
  -1  -4   2   27.90    2.52
   1   4   2   30.26    2.54
  -1  -5  -2   25.41    2.23
   1  -5   2   23.64    2.22
   1  -5  -2   22.87    2.26
  -1  -5   2   23.88    2.22
   1  -6   2    1.04    0.54
  -1  -6  -2    0.93    0.59
  -1  -6   2    0.44    0.49
   1  -6  -2    1.00    0.47
  -1  -7  -2    5.83    0.99
   1  -7   2    4.62    0.89
  -1  -7   2    5.43    0.90
   1  -7  -2    6.52    0.89
  -1  -8  -2    0.34    0.80
   1  -8   2    0.70    0.73
   1  -8  -2    0.23    0.79
  -1  -8   2   -0.53    0.70
   1  -9   2    1.67    0.87
  -1  -9  -2   -0.05    0.95
   1  -9  -2    0.57    0.96
  -1  -9   2    1.57    0.85
  -1   0  -3    0.11    0.10
  -1  -1  -3  310.96   26.62
   1  -1   3  306.96   26.63
   1   1   3  305.42   26.61
  -1   1  -3  302.94   26.61
   1  -1  -3  316.57   26.61
   1   1   3  310.17   26.63
   1  -2   3   16.54    1.49
   1  -2   3   17.18    1.49
   1  -2   3   17.02    1.52
  -1  -2   3   16.83    1.46
  -1  -2   3   16.70    1.46
   1   2   3   16.63    1.51
  -1  -2   3   17.15    1.50
   1  -3   3    4.39    0.45
   1  -3   3    4.58    0.48
   1   3  -3    3.78    0.47
   1  -3   3    4.68    0.48
  -1  -3  -3    2.97    0.51
   1  -3  -3    2.90    0.49
  -1   3  -3    3.55    0.47
  -1  -3   3    4.76    0.45
  -1   4   3   37.07    3.25
  -1  -4  -3   33.76    3.26
   1  -4   3   35.77    3.25
   1   4   3   39.04    3.26
  -1  -4   3   36.63    3.24
   1  -4  -3   37.77    3.29
  -1  -5  -3    0.68    0.39
   1  -5   3    1.26    0.43
  -1  -5   3    1.25    0.39
   1  -5  -3    0.28    0.37
   1  -6   3    0.33    0.49
  -1  -6  -3    0.63    0.60
   1  -6  -3   -0.29    0.56
  -1  -6   3   -0.65    0.44
  -1  -7  -3    2.28    0.80
   1  -7   3    3.20    0.78
  -1  -7   3    2.40    0.67
   1  -7  -3    1.32    0.76
  -1  -8  -3    3.58    0.97
   1  -8   3    2.84    0.84
   1  -8  -3    2.99    0.97
  -1  -8   3    3.84    0.84
  -1  -9  -3    1.02    1.01
   1  -9   3   -0.23    0.82
   1  -9  -3   -0.09    0.98
  -1  -9   3    1.22    0.94
  -1   0  -4    0.06    0.12
   1   0   4   -0.02    0.18
   1  -1   4  132.00   12.40
  -1   1   4  138.71   12.39
  -1  -1  -4  150.92   12.39
   1   1   4  133.40   12.37
  -1   1  -4  157.02   12.38
   1  -1  -4  156.21   12.38
  -1  -1   4  138.48   12.39
   1   1   4  140.66   12.41
   1   2  -4   53.57    4.41
   1  -2   4   48.59    4.38
   1  -2   4   48.74    4.43
  -1  -2  -4   52.25    4.44
   1  -2   4   49.64    4.38
  -1   2   4   51.40    4.43
  -1   2  -4   52.35    4.42
   1   2   4   48.61    4.41
  -1   2  -4   52.12    4.41
  -1  -2   4   50.31    4.42
   1   2   4   49.80    4.44
   1  -2  -4   52.18    4.43
   1  -3   4    4.56    0.50
   1  -3   4    4.97    0.59
   1   3  -4    6.02    0.54
   1  -3   4    4.49    0.50
  -1  -3  -4    4.76    0.60
  -1  -3   4    4.19    0.46
  -1  -3   4    4.86    0.56
  -1   3  -4    6.13    0.56
   1  -3  -4    4.92    0.58
  -1  -3   4    4.51    0.47
  -1  -4  -4   32.68    2.48
   1  -4   4   26.44    2.37
   1  -4   4   25.31    2.39
   1  -4   4   27.09    2.40
  -1   4   4   26.00    2.40
  -1  -4   4   26.00    2.36
   1   4   4   25.40    2.41
   1  -4  -4   29.37    2.46
  -1  -4   4   25.30    2.37
   1  -5   4   12.68    1.19
  -1  -5  -4   11.57    1.31
   1  -5   4   12.77    1.24
  -1  -5   4   12.39    1.20
   1  -5  -4    9.91    1.28
  -1  -6  -4    0.52    0.63
   1  -6   4    0.33    0.52
  -1  -6   4    1.01    0.50
   1  -6  -4    0.58    0.63
  -1  -7  -4    8.10    1.07
   1  -7   4    8.28    1.02
  -1  -7   4    7.92    1.02
   1  -7  -4    7.12    1.15
  -1  -8  -4    0.44    0.88
   1  -8   4   -0.48    0.72
  -1  -8   4    0.26    0.74
   1  -8  -4   -0.08    0.87
  -1  -9  -4    2.36    0.83
   1  -9   4    1.32    0.90
   1  -9  -4    2.00    1.08
  -1  -9   4    0.00    0.83
  -1   0   5    0.54    0.22
  -1   0  -5    0.33    0.16
   1   0   5   -0.06    0.18
  -1  -1  -5  116.38   10.88
   1  -1   5  128.69   10.90
  -1   1   5  130.93   10.89
  -1   1  -5  121.67   10.87
   1   1   5  133.79   10.90
   1  -1  -5  118.50   10.86
  -1  -1   5  132.77   10.89
  -1   2   5   33.14    2.79
   1  -2   5   31.92    2.80
  -1  -2  -5   30.60    2.79
   1   2  -5   27.77    2.75
   1   2   5   32.58    2.81
  -1  -2   5   34.72    2.79
   1  -2  -5   31.72    2.79
   1   2   5   31.59    2.76
  -1   2  -5   31.75    2.77
  -1  -3  -5   14.06    1.50
   1  -3   5   16.22    1.50
   1   3  -5   16.09    1.45
  -1  -3   5   17.18    1.48
   1   3   5   16.76    1.51
   1   3   5   16.56    1.46
  -1   3  -5   15.77    1.45
   1  -3  -5   13.78    1.50
  -1  -4  -5   20.25    2.10
   1  -4   5   22.57    2.00
   1  -4   5   22.55    2.00
   1  -4   5   24.12    2.09
  -1  -4   5   22.38    1.95
  -1  -4   5   22.57    1.95
   1  -4  -5   21.31    2.09
   1   4   5   22.92    2.04
   1  -5   5   23.54    2.10
  -1  -5  -5   25.70    2.25
   1  -5  -5   27.17    2.25
  -1  -5   5   23.25    2.08
  -1  -5   5   19.99    2.07
  -1  -6  -5    1.92    0.75
   1  -6   5    2.45    0.56
   1  -6  -5    3.34    0.77
  -1  -6   5    3.15    0.54
  -1  -7  -5    4.81    1.01
   1  -7   5    5.58    0.81
   1  -7  -5    5.52    1.02
  -1  -7   5    4.64    0.74
  -1  -8  -5    0.68    0.67
   1  -8   5    0.69    0.68
   1  -8  -5    0.56    0.89
  -1  -8   5    0.07    0.59
  -1  -9  -5    2.64    1.11
   1  -9   5    1.42    0.93
   1  -9  -5   -0.01    0.76
   1   0   6    0.54    0.30
   1   0  -6    0.07    0.10
  -1   0  -6   -0.09    0.19
  -1   0   6    0.14    0.27
   1   1  -6   32.00    2.77
  -1  -1  -6   31.37    2.82
  -1   1   6   33.66    2.83
   1  -1   6   34.26    2.85
   1   1  -6   30.42    2.77
  -1  -1   6   33.82    2.84
   1  -1  -6   32.13    2.80
   1   1   6   30.90    2.84
  -1   1  -6   30.75    2.80
   1   2  -6   39.08    3.28
  -1   2   6   37.94    3.34
   1  -2   6   37.11    3.33
  -1  -2  -6   35.48    3.33
   1   2  -6   38.50    3.29
   1   2   6   39.22    3.36
   1  -2  -6   35.97    3.32
  -1  -2   6   38.67    3.33
  -1   2  -6   36.93    3.30
   1  -3   6    8.27    0.98
  -1   3   6    9.63    1.02
  -1  -3  -6    9.19    1.02
   1   3  -6   10.85    0.95
  -1  -3   6    8.67    1.00
   1  -3  -6   10.04    1.04
   1   3   6   10.63    1.05
  -1   4   6   56.63    4.92
  -1  -4  -6   55.60    4.95
   1  -4   6   58.61    4.93
   1   4   6   53.96    4.93
  -1  -4   6   56.78    4.92
   1  -4  -6   52.73    4.93
   1  -5   6    8.37    0.80
   1  -5   6    9.05    1.03
   1  -5   6    9.27    0.81
  -1  -5  -6    6.25    1.03
   1  -5  -6    5.87    0.99
  -1  -6  -6    3.79    0.88
   1  -6   6    5.25    0.64
  -1  -6   6    4.80    0.59
   1  -6  -6    5.11    0.90
  -1  -7  -6    0.79    0.83
   1  -7   6    1.53    0.75
   1  -7  -6    1.23    0.84
  -1  -8  -6    0.45    0.92
   1  -8  -6    0.63    0.68
   1   0   7    0.12    0.34
  -1   0   7   -0.24    0.27
   1   0  -7   -0.07    0.15
  -1   0  -7   -0.08    0.21
  -1  -1  -7    6.74    0.70
   1   1  -7    7.32    0.61
  -1   1   7    4.82    0.70
   1  -1   7    5.42    0.75
  -1  -1   7    5.98    0.72
   1   1   7    4.07    0.73
  -1   1  -7    7.81    0.69
   1  -1  -7    7.28    0.67
   1  -2   7    7.24    0.84
   1   2  -7    7.40    0.71
  -1  -2  -7    6.82    0.79
   1   2  -7    6.80    0.71
  -1   2   7    7.38    0.81
   1  -2  -7    8.05    0.79
  -1   2  -7    6.67    0.76
   1   2   7    8.77    0.87
  -1  -2   7    7.42    0.83
   1  -3   7    5.26    0.75
  -1  -3  -7    5.59    0.71
   1   3  -7    6.10    0.62
  -1   3   7    4.66    0.71
  -1  -3   7    5.63    0.71
   1   3   7    5.30    0.75
   1  -3  -7    4.75    0.70
  -1  -4  -7    3.08    0.60
  -1   4   7    2.16    0.55
   1  -4   7    2.02    0.62
  -1  -4   7    2.75    0.59
   1   4   7    2.60    0.63
   1  -4  -7    2.50    0.57
   1  -5   7   21.14    2.02
  -1   5   7   18.47    1.97
  -1  -5  -7   21.00    2.03
   1  -5  -7   22.08    2.04
   1   5   7   18.52    2.00
  -1  -6  -7    0.92    0.74
   1   6   7    1.07    0.69
   1  -6  -7    1.96    0.73
  -1  -7  -7    4.62    1.03
   1  -7  -7    3.76    0.99
  -1  -8  -7    0.38    0.98
   1  -8  -7    1.59    0.93
  -1   0  -8   -0.08    0.26
  -1   0   8   -0.02    0.32
   1   0   8    0.00    0.37
   1   0  -8    0.17    0.20
   1  -1   8   32.54    2.84
  -1   1   8   30.16    2.82
   1   1  -8   30.79    2.74
  -1  -1  -8   30.17    2.79
   1   1   8   33.42    2.83
   1  -1  -8   32.60    2.78
  -1   1  -8   30.20    2.78
  -1  -1   8   32.29    2.82
   1  -2   8    9.82    1.12
  -1   2   8   10.86    1.16
  -1  -2  -8   11.09    1.15
   1   2  -8   11.76    1.05
   1  -2  -8   12.21    1.15
  -1   2  -8   11.65    1.09
  -1  -2   8   11.62    1.15
   1   2   8    8.94    1.17
   1  -3   8    4.56    0.71
  -1   3   8    4.59    0.67
  -1  -3  -8    3.64    0.66
   1   3   8    3.73    0.70
  -1  -3   8    4.23    0.66
   1  -3  -8    3.75    0.63
   1  -4   8    8.50    0.95
  -1   4   8    7.20    0.93
  -1  -4  -8    7.51    1.01
   1  -4  -8    7.85    0.99
   1   4   8    7.12    1.00
  -1  -4   8    6.70    0.93
  -1  -5  -8    4.60    0.80
  -1   5   8    2.47    0.71
   1  -5   8    2.99    0.80
   1  -5  -8    5.21    0.81
   1   5   8    3.11    0.78
  -1  -6  -8   -0.37    0.71
  -1   6   8   -0.59    0.62
   1   6   8    0.64    0.69
   1  -6  -8    0.49    0.71
  -1   7   8    0.23    0.76
  -1  -7  -8    0.42    0.86
   1  -7  -8    0.56    0.81
   1   7   8    0.40    0.81
  -1   0   9    0.25    0.42
   1   0   9    0.55    0.45
  -1   0  -9   -0.02    0.33
  -1  -1  -9   17.17    1.50
  -1   1   9   13.50    1.54
   1  -1   9   15.26    1.56
  -1   1  -9   16.15    1.46
  -1  -1   9   13.50    1.52
   1  -1  -9   17.96    1.47
   1   1   9   13.21    1.55
  -1   2   9    8.82    0.95
  -1  -2  -9    6.73    0.89
   1  -2   9    8.48    0.99
   1   2   9    8.35    0.99
  -1  -2   9    9.82    0.99
   1  -2  -9    7.06    0.88
  -1   2  -9    7.29    1.00
  -1   3   9    2.27    0.58
  -1  -3  -9    1.87    0.54
   1  -3   9    2.68    0.68
   1  -3  -9    2.96    0.59
  -1  -3   9    2.27    0.61
   1   3   9    1.70    0.63
   1  -4   9    4.34    0.90
  -1   4   9    4.74    0.89
  -1  -4  -9    6.36    0.92
  -1  -4   9    6.61    0.91
   1   4   9    6.76    0.95
   1  -4  -9    6.45    0.86
  -1   5   9    3.01    0.75
   1  -5   9    3.67    0.84
  -1  -5  -9    2.02    0.75
   1   5   9    2.89    0.80
   1  -5  -9    1.43    0.80
  -1   6   9   -0.47    0.74
  -1  -6  -9    0.13    0.77
   1  -6  -9    2.29    0.81
   1   6   9   -0.43    0.74
  -1   0  10    0.42    0.47
   1   0  10   -0.27    0.49
  -1   1  10    6.73    0.86
   1  -1  10    8.14    0.96
  -1  -1  10    7.51    0.93
   1   1  10    5.11    0.88
   1  -2  10    4.48    0.82
  -1   2  10    4.65    0.74
  -1  -2  10    5.57    0.82
   1   2  10    3.78    0.82
   1  -3  10    1.04    0.68
  -1   3  10   -0.27    0.51
  -1  -3  10    0.10    0.61
   1   3  10    1.10    0.62
   1  -4  10    1.78    0.73
  -1   4  10    1.40    0.63
   1   4  10    1.82    0.72
  -1  -4  10    1.54    0.72
  -1  -5 -10    3.85    1.04
  -1   5  10    3.30    0.81
   1  -5  10    5.63    0.98
   1   5  10    1.77    0.85
   1   0  11    0.79    0.58
  -1   0  11    0.11    0.56
   1  -1  11   13.82    1.56
   1   1  11   13.68    1.55
  -1  -1  11   15.58    1.54
  -1   2  11    4.02    0.75
   1  -2  11    3.82    0.81
   1   2  11    2.76    0.76
  -1  -2  11    2.33    0.74
   1  -3  11    2.81    0.85
  -1  -3  11    2.81    0.84
   1   3  11    2.55    0.77
   1  -4  11    6.05    1.03
  -1   4  11    4.06    0.88
  -1  -4  11    3.85    0.98
   1   4  11    4.26    0.92
   1   0  12    0.41    0.72
  -1   0  12   -1.20    0.62
   1  -1  12    0.99    0.77
  -1   1  12    2.25    0.68
  -1  -1  12    2.03    0.72
   1   1  12    1.84    0.68
   1  -2  12    2.24    0.86
  -1  -2  12    1.57    0.84
   1   2  12    3.21    0.81
  -2   0   0   92.63    8.06
   2   0   0   94.31    8.06
   2   1   0  123.61   10.57
  -2  -1   0  121.35   10.57
   2  -2   0   14.31    1.28
  -2  -2   0   13.92    1.28
   2  -3   0    0.63    0.22
  -2  -3   0    0.69    0.27
  -2   4   0    2.64    0.46
   2  -4   0    2.47    0.40
  -2  -4   0    1.82    0.44
  -2  -5   0   14.73    1.54
   2  -5   0   16.31    1.56
   2  -6   0    9.31    1.05
  -2  -6   0    8.61    1.02
   2  -7   0    0.34    0.69
  -2  -7   0    1.08    0.53
  -2  -8   0    0.46    0.80
   2  -8   0    0.94    0.64
  -2  -9   0   -0.76    0.91
   2  -9   0    0.09    0.92
   2   0   1   26.72    2.32
   2   1  -1   61.75    5.54
  -2  -1  -1   58.49    5.55
   2  -1   1   66.16    5.54
  -2  -1   1   67.37    5.53
   2   1   1   66.40    5.55
  -2  -2  -1    3.05    0.35
   2   2  -1    2.75    0.33
  -2   2  -1    3.23    0.35
   2  -2  -1    2.68    0.33
  -2  -3  -1  129.29   12.00
   2  -3   1  145.91   12.00
   2   3  -1  141.24   11.99
  -2   3  -1  139.01   11.99
   2  -3  -1  135.85   12.00
  -2  -3   1  140.01   11.99
  -2   4   1   27.37    2.32
  -2  -4  -1   25.96    2.34
   2  -4   1   24.79    2.33
   2  -4  -1   24.54    2.34
  -2  -4   1   25.39    2.32
   2  -5   1   20.92    1.95
  -2  -5  -1   19.96    1.96
  -2  -5   1   19.92    1.89
   2  -5  -1   20.93    1.92
  -2  -6  -1   36.14    3.54
   2  -6   1   37.35    3.50
   2  -6  -1   39.06    3.55
  -2  -6   1   42.59    3.53
   2  -7   1    1.16    0.71
  -2  -7  -1    0.61    0.69
  -2  -7   1    1.38    0.66
   2  -7  -1    0.73    0.53
  -2  -8  -1    6.52    1.13
   2  -8   1    6.17    1.08
   2  -8  -1    5.59    1.09
  -2  -8   1    5.83    1.06
   2  -9   1    1.29    0.73
  -2  -9  -1    1.59    0.76
  -2  -9   1    0.89    0.93
   2  -9  -1    1.17    0.99
   2   0   2  138.99   12.41
  -2   0  -2  148.80   12.41
   2  -1   2  105.28    8.76
   2  -1   2  100.97    8.76
  -2  -1  -2   97.26    8.77
   2   1  -2  101.66    8.74
  -2   1  -2  101.61    8.76
   2   1   2  101.63    8.77
   2  -2   2    8.64    0.78
   2   2  -2    8.56    0.76
  -2  -2  -2    9.48    0.79
   2  -2   2    8.22    0.76
   2  -2   2    6.12    0.75
   2   2   2    7.55    0.78
  -2   2  -2    9.62    0.77
   2  -2  -2    8.37    0.79
  -2  -2   2    8.01    0.75
   2  -3   2   20.41    1.80
   2  -3   2   20.77    1.81
   2   3  -2   19.74    1.80
  -2  -3  -2   18.16    1.81
   2  -3  -2   18.62    1.82
   2   3   2   20.92    1.83
  -2  -3   2   21.18    1.80
  -2   3  -2   20.39    1.80
   2  -4   2   12.99    1.28
  -2   4   2   14.31    1.31
  -2  -4  -2   13.25    1.35
   2  -4  -2   13.60    1.35
  -2  -4   2   13.72    1.31
  -2  -5  -2    0.79    0.38
   2  -5   2    0.41    0.43
  -2  -5   2   -0.41    0.36
   2  -5  -2    0.85    0.48
  -2  -6  -2    8.91    1.07
   2  -6   2    9.44    1.11
   2  -6  -2    8.92    1.14
  -2  -6   2    9.61    1.08
  -2  -7  -2    1.43    0.61
   2  -7   2    3.28    0.77
  -2  -7   2    3.14    0.70
   2  -7  -2    2.13    0.63
   2  -8   2   -0.55    0.72
  -2  -8  -2    1.04    0.83
  -2  -8   2   -1.17    0.70
   2  -8  -2    0.74    0.83
   2  -9   2   -0.83    0.83
  -2  -9  -2    0.13    0.96
   2  -9  -2   -0.43    0.97
  -2  -9   2   -0.18    0.82
   2   0   3  242.86   21.29
  -2   0  -3  253.67   21.30
   2   0   3  244.51   21.31
   2  -1   3   81.74    7.43
   2  -1   3   85.12    7.41
  -2  -1  -3   93.06    7.43
   2  -1   3   84.98    7.41
   2   1   3   83.15    7.42
  -2   1  -3   87.23    7.42
   2   1   3   85.19    7.43
  -2  -2  -3   93.85    7.85
   2  -2   3   88.93    7.84
   2  -2   3   87.68    7.83
   2  -2   3   86.11    7.83
   2   2  -3   95.94    7.82
   2  -2  -3   92.73    7.84
   2   2   3   85.50    7.84
  -2  -2   3   92.86    7.83
  -2  -3  -3  122.93   10.26
   2  -3   3  107.74   10.23
   2  -3   3  112.71   10.23
   2   3  -3  127.05   10.23
   2  -3   3  111.89   10.22
  -2   3  -3  129.69   10.24
   2  -3  -3  120.94   10.25
  -2  -3   3  113.40   10.21
  -2  -4  -3    5.21    0.82
   2  -4   3    8.10    0.83
   2  -4   3    7.78    0.80
  -2  -4   3    8.55    0.80
   2   4   3    9.24    0.89
   2  -4  -3    5.65    0.78
  -2  -5  -3    5.16    0.78
   2  -5   3    7.88    0.85
   2  -5  -3    6.82    0.81
  -2  -5   3    6.71    0.77
  -2  -6  -3    7.01    0.89
   2  -6   3    7.46    0.91
  -2  -6   3    7.11    0.85
   2  -6  -3    4.81    0.93
  -2  -7  -3    1.70    0.60
   2  -7   3    1.42    0.67
  -2  -7   3    0.54    0.64
   2  -7  -3    0.29    0.54
   2  -8   3   -0.16    0.73
  -2  -8  -3    0.54    0.65
  -2  -8   3   -0.31    0.77
   2  -8  -3    1.68    0.87
   2  -9   3    1.08    0.87
  -2  -9  -3   -0.18    0.98
  -2  -9   3    1.14    0.91
   2  -9  -3   -0.24    1.00
   2   0   4   63.51    5.39
  -2   0  -4   59.84    5.42
   2   0   4   64.24    5.44
   2  -1   4    2.95    0.28
   2  -1   4    3.13    0.37
   2  -1   4    2.96    0.28
  -2  -1  -4    2.69    0.36
  -2  -1   4    3.16    0.35
   2   1   4    3.38    0.41
   2   1   4    2.85    0.32
  -2   1  -4    2.95    0.35
  -2  -2  -4   19.12    1.85
   2   2  -4   20.41    1.80
   2  -2   4   21.49    1.81
   2  -2   4   21.52    1.85
   2  -2   4   21.01    1.80
   2   2   4   20.23    1.83
  -2  -2   4   20.31    1.82
   2  -2  -4   19.11    1.83
   2   2   4   22.41    1.86
  -2   2  -4   19.73    1.82
   2  -3   4    8.43    0.86
   2   3  -4    8.64    0.85
   2  -3   4    8.99    0.86
   2  -3   4    8.98    0.90
  -2  -3  -4    8.44    0.92
   2  -3  -4    7.94    0.89
  -2   3  -4    9.06    0.87
   2  -4   4    3.42    0.51
   2  -4   4    3.99    0.53
  -2  -4  -4    3.23    0.60
   2   4   4    4.11    0.54
  -2  -4   4    3.64    0.45
   2  -4  -4    4.03    0.59
   2  -5   4    4.15    0.62
   2  -5   4    3.85    0.55
  -2  -5  -4    3.46    0.70
  -2  -5   4    3.11    0.52
   2  -5  -4    5.39    0.71
   2  -6   4    1.28    0.58
  -2  -6  -4    2.28    0.70
   2  -6  -4    1.50    0.66
  -2  -6   4    1.39    0.50
   2  -7   4    1.02    0.61
  -2  -7  -4    0.61    0.58
  -2  -7   4    0.99    0.59
   2  -7  -4   -0.33    0.74
  -2  -8  -4   -0.13    0.86
   2  -8   4   -0.09    0.68
  -2  -8   4    0.70    0.63
   2  -8  -4   -0.23    0.84
   2  -9   4   -0.68    0.76
  -2  -9  -4   -1.59    0.97
  -2  -9   4    0.04    0.70
   2  -9  -4   -0.07    0.96
  -2   0   5  371.43   30.59
  -2   0  -5  318.69   30.59
   2   0   5  375.45   30.62
  -2   1   5   33.95    2.96
   2  -1   5   32.66    2.97
  -2  -1  -5   35.21    2.97
   2   1   5   33.28    2.99
   2   1   5   33.46    2.92
   2  -1  -5   33.98    2.93
  -2  -1   5   33.37    2.96
  -2   1  -5   33.48    2.95
   2  -2   5  110.78    9.37
   2   2  -5  102.03    9.33
  -2  -2  -5  103.19    9.37
  -2   2   5  114.44    9.36
   2   2   5  111.92    9.38
  -2  -2   5  117.11    9.36
  -2   2  -5  104.15    9.35
   2   2   5  107.34    9.34
   2  -2  -5  102.72    9.35
   2  -3   5   97.31    8.49
   2  -3   5   97.46    8.49
   2  -3   5   92.67    8.54
   2   3  -5  102.64    8.51
  -2  -3  -5   99.79    8.56
  -2  -3   5   97.93    8.53
   2   3   5   98.67    8.55
   2  -3  -5   99.00    8.54
  -2  -4  -5    8.35    0.95
   2  -4   5    7.14    0.84
   2  -4   5    9.37    0.95
   2  -4   5    7.71    0.84
   2   4   5    8.53    0.89
   2  -4  -5    8.43    0.94
  -2  -5  -5   21.05    1.95
   2  -5   5   19.83    1.84
   2  -5   5   21.30    1.82
  -2  -5   5   19.61    1.75
  -2  -5   5   16.81    1.74
   2  -5  -5   20.49    1.87
   2  -6   5   16.87    1.78
  -2  -6  -5   19.94    1.95
  -2  -6   5   17.45    1.72
   2  -6  -5   20.70    1.94
  -2  -7  -5    1.50    0.80
   2  -7   5   -0.64    0.57
   2  -7  -5    0.49    0.76
  -2  -7   5    0.04    0.51
   2  -8   5    4.08    0.86
  -2  -8  -5    4.97    1.14
   2  -8  -5    3.79    1.09
  -2  -8   5    5.61    0.85
   2  -9   5    1.72    0.77
  -2  -9  -5    1.76    0.86
   2  -9  -5    2.74    1.13
   2   0   6    6.64    0.65
  -2   0   6    6.15    0.60
  -2   0  -6    4.36    0.56
   2  -1   6   10.02    0.99
  -2   1   6   10.13    0.93
  -2  -1  -6    9.91    0.95
  -2   1  -6   10.22    0.93
   2  -1  -6    9.62    0.89
   2   1   6    8.70    0.99
  -2  -1   6    8.89    0.93
   2  -2   6    2.29    0.47
  -2  -2  -6    2.51    0.43
  -2   2   6    3.11    0.42
   2   2  -6    2.40    0.30
   2   2   6    3.14    0.51
  -2   2  -6    2.35    0.38
  -2  -2   6    2.92    0.41
   2  -2  -6    2.37    0.38
   2   3  -6    7.35    0.76
   2  -3   6    7.44    0.87
  -2  -3  -6    7.89    0.86
  -2   3   6    6.47    0.81
   2  -3  -6    7.83    0.84
   2   3   6    7.60    0.78
   2   3   6    7.60    0.90
  -2  -3   6    7.55    0.81
   2  -4   6    5.39    0.53
   2  -4   6    5.41    0.54
  -2  -4  -6    4.85    0.77
   2  -4   6    5.98    0.73
   2   4   6    7.49    0.83
   2  -4  -6    5.15    0.74
   2   4   6    5.82    0.83
   2  -5   6    1.08    0.33
   2  -5   6    0.82    0.61
  -2  -5  -6    0.85    0.59
   2  -5  -6    1.29    0.58
  -2  -6  -6    2.97    0.82
   2  -6   6    2.62    0.53
   2  -6  -6    4.30    0.81
  -2  -7  -6    0.13    0.81
   2  -7   6   -0.45    0.51
   2  -7  -6    0.17    0.76
  -2  -8  -6   -0.49    0.94
   2  -8  -6    0.45    0.91
  -2   0   7   16.84    1.53
  -2   0  -7   15.49    1.53
   2   0   7   19.26    1.60
   2   0  -7   16.43    1.45
   2  -1   7   14.19    1.40
   2   1  -7   14.42    1.25
   2   1  -7   13.66    1.25
  -2  -1  -7   15.01    1.37
  -2   1   7   15.60    1.37
   2   1   7   14.30    1.41
  -2  -1   7   15.12    1.35
   2  -1  -7   15.20    1.31
  -2   1  -7   14.15    1.35
  -2   2   7    7.66    0.75
   2   2  -7    5.49    0.60
  -2  -2  -7    5.82    0.71
   2   2  -7    6.42    0.60
   2  -2   7    6.56    0.79
  -2  -2   7    8.22    0.74
  -2   2  -7    4.53    0.65
   2   2   7    7.32    0.80
   2  -2  -7    6.02    0.68
  -2  -3  -7   31.68    3.18
  -2   3   7   34.49    3.14
   2   3  -7   35.14    3.10
   2  -3   7   35.34    3.15
   2  -3  -7   35.16    3.15
   2   3   7   34.16    3.18
  -2  -3   7   39.50    3.15
  -2   4   7    2.99    0.60
  -2  -4  -7    2.84    0.63
   2  -4   7    2.79    0.57
   2  -4  -7    3.93    0.63
  -2  -4   7    3.33    0.61
   2   4   7    3.91    0.68
   2  -5   7    7.48    0.98
  -2   5   7    7.07    0.87
  -2  -5  -7    5.50    0.92
   2  -5  -7    4.06    0.86
   2   5   7    6.90    0.86
  -2  -6  -7   10.47    1.35
   2   6   7   10.62    1.24
   2  -6  -7   10.56    1.32
  -2  -7  -7    2.56    0.95
   2  -7  -7    2.63    0.89
  -2  -8  -7    5.15    1.18
   2  -8  -7    3.75    1.12
   2   0  -8    1.94    0.26
  -2   0  -8    1.57    0.38
  -2   0   8    2.46    0.44
   2   0   8    2.27    0.54
  -2  -1  -8    0.31    0.34
  -2   1   8    0.82    0.34
   2  -1   8    0.71    0.44
   2   1  -8    0.47    0.14
  -2  -1   8    0.94    0.36
   2   1   8    0.51    0.47
  -2   1  -8    0.64    0.33
   2  -1  -8    0.55    0.26
   2   2  -8    1.55    0.26
   2   2  -8    1.54    0.30
  -2   2   8    0.83    0.39
  -2  -2  -8    0.94    0.45
   2  -2   8    1.87    0.53
  -2   2  -8    1.75    0.38
   2   2   8    0.90    0.51
   2  -2  -8    1.84    0.40
  -2  -2   8    2.36    0.46
  -2  -3  -8   -0.17    0.48
  -2   3   8    0.59    0.42
   2  -3   8    0.61    0.41
   2   3   8   -0.10    0.55
   2  -3  -8    0.50    0.44
  -2  -3   8    0.32    0.44
   2  -4   8    4.74    0.82
  -2   4   8    4.10    0.73
  -2  -4  -8    4.19    0.75
   2   4   8    4.95    0.84
  -2  -4   8    4.42    0.75
   2  -4  -8    5.14    0.78
  -2   5   8    0.17    0.54
   2  -5   8    1.57    0.58
  -2  -5  -8    0.41    0.65
   2   5   8    0.85    0.68
   2  -5  -8    0.11    0.58
  -2  -6  -8    0.25    0.77
  -2   6   8   -1.32    0.56
   2  -6  -8    0.05    0.71
   2   6   8   -0.18    0.75
  -2   7   8    0.34    0.70
  -2  -7  -8    0.20    0.87
   2   7   8    0.79    0.85
   2  -7  -8   -0.69    0.79
   2   0   9   29.35    2.90
  -2   0   9   30.37    2.87
  -2   0  -9   36.05    2.88
  -2  -1  -9    3.50    0.53
  -2   1   9    3.31    0.58
   2  -1   9    2.78    0.65
   2   1   9    2.66    0.65
  -2  -1   9    3.37    0.56
  -2   1  -9    3.74    0.53
  -2   2   9    7.66    1.02
  -2  -2  -9   10.55    1.04
   2  -2   9    8.43    1.10
  -2  -2   9    8.14    1.05
   2   2   9    7.65    1.03
  -2   2  -9   10.67    1.02
   2  -2  -9   11.21    1.02
  -2  -3  -9   12.74    1.35
   2  -3   9   11.70    1.39
  -2   3   9   11.91    1.29
   2  -3  -9   12.92    1.36
   2   3   9   11.82    1.40
  -2  -3   9   14.09    1.37
   2  -4   9    6.23    0.97
  -2  -4  -9    4.74    0.93
  -2   4   9    5.81    0.89
   2   4   9    5.74    0.86
  -2  -4   9    7.57    0.92
   2  -4  -9    5.27    0.88
  -2   5   9    4.22    0.79
  -2  -5  -9    3.57    0.93
   2  -5   9    5.23    0.97
   2  -5  -9    5.16    0.87
   2   5   9    2.85    0.74
  -2   6   9    2.02    0.76
  -2  -6  -9    2.17    0.96
   2  -6  -9    1.23    0.79
   2   6   9    1.54    0.87
  -2   0  10    4.83    0.69
   2   0  10    2.74    0.69
  -2   1  10    0.94    0.44
   2  -1  10    0.76    0.63
   2   1  10    0.33    0.57
  -2  -1  10    1.01    0.49
   2  -2  10    1.72    0.68
  -2   2  10    2.48    0.57
  -2  -2  10    1.44    0.58
   2   2  10    2.01    0.69
   2  -3  10    1.37    0.73
  -2   3  10    1.15    0.56
  -2  -3  10    1.74    0.67
   2   3  10    0.42    0.67
  -2  -4 -10    1.45    0.76
  -2   4  10    0.49    0.62
   2  -4  10    1.32    0.79
   2   4  10    0.50    0.73
  -2  -4  10    2.27    0.71
  -2   5  10    2.33    0.70
   2  -5  10    0.18    0.85
  -2  -5 -10    0.16    0.83
   2   5  10   -0.22    0.77
   2   0  11   21.65    2.27
  -2   0  11   25.08    2.27
  -2   1  11    3.31    0.65
   2  -1  11    2.21    0.74
  -2  -1  11    2.39    0.71
   2   1  11    3.35    0.75
  -2   2  11   11.90    1.33
   2  -2  11   11.24    1.41
  -2  -2  11   12.36    1.35
   2   2  11   11.98    1.41
   2  -3  11    7.26    1.10
  -2   3  11    5.67    0.98
  -2  -3  11    7.65    1.02
   2   3  11    6.72    1.09
  -2   4  11   -0.49    0.93
   2  -4  11    1.45    0.86
   2   4  11   -0.09    0.74
  -2  -4  11    0.60    0.76
   2   0  12    2.20    0.84
   2  -1  12   -0.20    0.79
   2   1  12    1.06    0.69
  -3   0   0   -0.12    0.09
   3   0   0    0.04    0.07
  -3  -1   0  343.41   29.60
   3   1   0  343.52   29.60
  -3  -2   0  614.55   53.18
   3  -2   0  620.15   53.18
   3   2   0  616.65   53.19
   3  -3   0  119.78   10.16
  -3  -3   0  114.60   10.16
   3  -4   0   38.06    3.53
  -3  -4   0   41.23    3.53
   3  -5   0   -0.38    0.44
  -3  -5   0   -0.28    0.42
  -3  -6   0    0.89    0.44
   3  -6   0    2.17    0.63
   3  -7   0   -1.29    0.65
  -3  -7   0    0.41    0.69
  -3  -8   0   -0.63    0.77
   3  -8   0    0.14    0.60
   3  -9   0    2.65    1.08
  -3  -9   0    3.46    1.05
   3   0  -1   -0.05    0.07
  -3   0  -1    0.02    0.12
   3   0   1    0.15    0.12
   3  -1   1  356.05   28.20
   3   1  -1  308.20   28.19
  -3  -1  -1  301.95   28.20
  -3   1  -1  295.28   28.19
  -3  -1   1  356.08   28.19
   3   1   1  345.33   28.20
   3  -2   1  315.87   28.23
  -3  -2  -1  341.74   28.24
   3  -2   1  315.44   28.22
   3   2  -1  343.58   28.23
  -3  -2   1  310.22   28.22
   3  -2  -1  337.70   28.23
   3  -3   1    0.62    0.29
  -3  -3  -1    0.38    0.30
   3   3  -1    0.74    0.25
   3   3   1    0.92    0.28
   3  -3  -1    0.35    0.22
  -3  -3   1    1.09    0.27
  -3  -4  -1  120.24   10.86
   3  -4   1  133.50   10.87
   3  -4  -1  123.00   10.86
  -3  -4   1  123.87   10.86
   3  -5   1   14.37    1.54
  -3  -5  -1   15.80    1.56
   3  -5  -1   16.58    1.51
  -3  -5   1   14.84    1.53
   3  -6   1    4.33    0.77
  -3  -6  -1    3.78    0.64
  -3  -6   1    3.38    0.71
   3  -6  -1    4.51    0.67
  -3  -7  -1    8.20    1.18
   3  -7   1    8.63    1.18
   3  -7  -1    9.38    1.12
  -3  -7   1    9.34    1.15
   3  -8   1   -0.69    0.77
  -3  -8  -1    0.36    0.82
   3  -8  -1   -0.56    0.80
  -3  -8   1   -0.04    0.77
  -3  -9  -1    1.20    0.79
   3  -9   1    1.26    0.94
  -3  -9   1    2.44    0.96
   3  -9  -1    1.76    0.78
   3   0   2    0.11    0.12
  -3   0  -2    0.01    0.14
   3  -1   2    8.84    0.84
   3  -1   2    9.39    0.83
   3   1   2    8.92    0.84
   3   1   2    9.14    0.84
   3  -2   2   36.29    2.87
   3  -2   2   35.75    2.88
   3  -2   2   35.32    2.88
   3   2  -2   26.79    2.85
   3   2   2   36.20    2.89
  -3  -2   2   34.27    2.85
   3  -2  -2   26.14    2.86
   3  -3   2   38.68    3.55
   3   3  -2   42.47    3.55
  -3  -3  -2   39.84    3.57
   3  -3   2   40.35    3.56
  -3  -3   2   40.55    3.54
   3  -3  -2   39.27    3.56
   3   3   2   41.77    3.57
   3  -4   2    1.20    0.40
  -3  -4  -2    2.17    0.48
  -3  -4   2    1.48    0.37
   3  -4  -2    2.03    0.37
   3  -5   2   14.44    1.63
  -3  -5  -2   18.00    1.67
   3  -5  -2   19.48    1.62
  -3  -5   2   14.78    1.59
  -3  -6  -2    0.00    0.59
   3  -6   2    0.53    0.57
   3  -6  -2    0.27    0.45
  -3  -6   2    0.52    0.51
   3  -7   2   10.65    1.31
  -3  -7  -2   10.31    1.33
  -3  -7   2   11.19    1.28
   3  -7  -2   10.87    1.28
   3  -8   2    0.48    0.78
  -3  -8  -2    0.24    0.83
   3  -8  -2   -0.13    0.83
  -3  -8   2   -0.16    0.72
   3  -9   2    1.38    0.94
  -3  -9  -2    1.18    1.01
  -3  -9   2    1.50    0.87
   3  -9  -2    1.03    0.98
   3   0   3   -0.06    0.18
   3   0   3   -0.09    0.14
  -3   0  -3    0.33    0.18
  -3  -1  -3   68.01    6.31
   3  -1   3   75.35    6.31
   3  -1   3   77.54    6.32
   3   1  -3   67.69    6.27
  -3   1  -3   67.33    6.31
   3   1   3   76.89    6.31
   3   1   3   78.25    6.32
  -3  -2  -3   71.32    6.05
   3  -2   3   68.41    6.03
   3  -2   3   68.44    6.04
   3   2  -3   74.00    6.02
   3  -2   3   66.85    6.03
   3  -2  -3   68.43    6.03
   3   2   3   69.26    6.04
   3   2   3   68.70    6.04
  -3  -3  -3   21.89    2.07
   3  -3   3   21.29    2.03
   3  -3   3   21.90    2.04
   3   3  -3   23.74    2.03
   3  -3  -3   23.60    2.05
   3   3   3   22.44    2.05
  -3  -3   3   23.40    2.00
   3  -4   3   18.45    1.64
   3  -4   3   18.07    1.65
  -3  -4  -3   17.05    1.72
   3  -4   3   19.57    1.68
  -3  -4   3   17.43    1.64
   3  -4  -3   16.46    1.70
  -3  -5  -3    8.29    1.00
   3  -5   3    8.39    1.00
  -3  -5   3    9.89    0.98
   3  -5  -3    9.41    1.06
  -3  -6  -3    0.30    0.62
   3  -6   3   -0.67    0.51
   3  -6  -3   -0.18    0.60
  -3  -6   3    0.42    0.53
  -3  -7  -3    5.96    0.90
   3  -7   3    4.66    0.95
   3  -7  -3    5.58    0.89
  -3  -7   3    6.61    0.93
  -3  -8  -3    2.59    0.91
   3  -8   3    1.37    0.80
   3  -8  -3    2.31    0.95
  -3  -8   3    1.45    0.72
   3  -9   3   -0.26    0.84
  -3  -9  -3    1.33    1.04
   3  -9  -3    0.20    0.75
  -3  -9   3    0.07    0.75
   3   0   4    0.14    0.14
  -3   0  -4    0.17    0.20
   3   0   4   -0.14    0.16
   3  -1   4   23.41    2.15
   3  -1   4   22.94    2.18
   3  -1   4   22.98    2.15
  -3  -1  -4   30.66    2.20
   3   1   4   24.95    2.20
   3   1   4   24.24    2.17
   3  -2   4   31.60    2.88
   3  -2   4   30.85    2.85
   3  -2   4   33.12    2.86
   3   2  -4   34.02    2.84
  -3  -2  -4   32.46    2.89
   3   2   4   30.84    2.86
  -3  -2   4   33.57    2.85
  -3   2  -4   33.03    2.86
   3  -2  -4   32.65    2.86
   3   2   4   32.76    2.89
  -3  -3  -4    9.89    1.13
   3  -3   4   12.47    1.08
   3  -3   4   10.79    1.07
   3  -3   4   11.43    1.08
   3   3  -4   11.19    1.06
   3   3   4   11.05    1.09
   3  -3  -4   11.12    1.10
  -3  -4  -4   37.96    3.29
   3  -4   4   35.63    3.22
   3  -4   4   35.37    3.25
  -3  -4   4   34.14    3.17
   3  -4  -4   40.15    3.27
  -3  -5  -4   31.25    2.98
   3  -5   4   34.08    2.88
   3  -5   4   32.46    2.92
   3  -5  -4   29.82    2.96
  -3  -5   4   32.40    2.87
  -3  -6  -4    0.52    0.65
   3  -6   4    0.51    0.58
   3  -6  -4    0.88    0.50
  -3  -6   4    1.03    0.47
   3  -7   4   12.14    1.31
  -3  -7  -4   10.26    1.42
   3  -7  -4   10.00    1.39
  -3  -7   4   11.76    1.26
   3  -8   4   -0.06    0.69
  -3  -8  -4    0.43    0.87
  -3  -8   4   -0.41    0.66
   3  -8  -4    0.85    0.67
   3  -9   4   -0.03    0.81
  -3  -9  -4    1.54    1.08
  -3  -9   4    1.99    0.83
   3  -9  -4   -0.16    0.99
  -3   0  -5    0.36    0.23
   3   0   5   -0.33    0.26
  -3   0   5    0.22    0.17
   3   0   5    0.10    0.10
   3  -1   5   31.33    2.80
   3  -1   5   32.52    2.73
  -3   1   5   31.43    2.77
  -3  -1  -5   28.38    2.80
   3  -1   5   31.82    2.73
   3   1   5   32.12    2.76
   3   1   5   32.61    2.82
  -3  -1   5   32.95    2.77
  -3   1  -5   30.46    2.79
   3  -2   5   48.43    4.43
   3  -2   5   46.96    4.37
  -3   2   5   48.37    4.39
   3   2  -5   53.51    4.37
  -3  -2  -5   50.64    4.43
   3  -2   5   48.36    4.37
   3  -2  -5   53.38    4.40
   3   2   5   49.01    4.43
  -3   2  -5   53.94    4.41
  -3  -2   5   52.94    4.40
   3   2   5   48.88    4.40
  -3  -3  -5    7.78    0.98
   3  -3   5    9.83    0.90
   3   3  -5    9.28    0.89
   3  -3   5    9.89    1.00
   3  -3   5    9.14    0.89
   3  -3  -5    8.63    0.95
   3   3   5    9.87    1.01
   3  -4   5   14.27    1.49
   3  -4   5   15.68    1.47
  -3  -4  -5   17.78    1.59
   3  -4   5   16.31    1.47
   3   4   5   15.50    1.50
   3  -4  -5   15.08    1.54
   3  -5   5    2.89    0.58
   3  -5   5    3.59    0.54
  -3  -5  -5    2.44    0.54
   3  -5   5    3.61    0.69
  -3  -5   5    2.57    0.34
   3  -5  -5    2.72    0.65
  -3  -5   5    1.90    0.32
   3  -6   5    0.47    0.54
  -3  -6  -5   -0.13    0.65
  -3  -6   5    0.05    0.37
   3  -6  -5    0.93    0.51
   3  -7   5    4.10    0.81
  -3  -7  -5    4.72    0.99
  -3  -7   5    4.12    0.66
   3  -7  -5    4.66    0.97
  -3  -8  -5   -0.33    0.90
   3  -8   5   -0.10    0.72
  -3  -8   5    1.34    0.99
   3  -8  -5    0.40    0.90
   3  -9   5    0.55    0.83
  -3  -9  -5    0.32    1.07
   3  -9  -5    1.39    1.04
  -3   0  -6   -0.20    0.25
   3   0   6   -0.35    0.33
  -3   0   6    0.26    0.21
   3  -1   6   47.63    4.25
  -3  -1  -6   48.39    4.24
  -3   1   6   48.61    4.21
  -3  -1   6   48.43    4.21
   3   1   6   47.04    4.26
  -3   1  -6   49.01    4.23
   3   2  -6   11.92    1.04
  -3   2   6   10.90    1.11
  -3  -2  -6   12.11    1.16
   3  -2   6    9.86    1.18
   3  -2  -6   12.42    1.12
  -3  -2   6   10.65    1.10
  -3   2  -6   13.79    1.14
   3   2   6   10.55    1.14
   3   3  -6   17.56    1.52
  -3  -3  -6   18.00    1.62
  -3   3   6   14.28    1.54
   3  -3   6   17.16    1.62
  -3  -3   6   16.67    1.55
   3   3   6   16.71    1.58
   3  -3  -6   16.26    1.58
  -3  -4  -6   21.05    2.16
   3  -4   6   22.51    2.02
   3  -4   6   22.49    2.02
   3  -4   6   22.85    2.15
   3   4   6   23.85    2.09
   3   4   6   22.25    2.11
   3  -4  -6   23.01    2.12
   3  -5   6   13.10    1.33
   3  -5   6   11.61    1.16
  -3  -5  -6   10.25    1.32
   3  -5  -6   10.12    1.28
   3   5   6   13.67    1.34
  -3  -6  -6    1.05    0.56
   3  -6   6    0.57    0.48
   3  -6  -6    0.62    0.67
   3  -7   6    1.80    0.58
  -3  -7  -6    1.15    0.87
   3  -7  -6    2.60    0.88
  -3  -8  -6    0.64    0.96
   3  -8  -6    0.97    0.96
  -3   0   7   -0.33    0.22
  -3   0  -7    0.02    0.30
   3   0   7    0.05    0.31
   3  -1   7   52.22    4.59
  -3  -1  -7   50.86    4.56
  -3   1   7   52.27    4.55
  -3  -1   7   53.13    4.54
   3  -1  -7   52.41    4.51
  -3   1  -7   50.49    4.55
   3   1   7   52.21    4.59
   3   2  -7   17.66    1.54
   3  -2   7   17.24    1.69
  -3  -2  -7   16.20    1.64
  -3   2   7   16.65    1.60
  -3   2  -7   18.33    1.63
   3  -2  -7   16.32    1.60
   3   2   7   16.89    1.70
  -3  -2   7   19.44    1.62
  -3   3   7    1.11    0.38
   3  -3   7    0.07    0.38
   3   3  -7    1.83    0.30
  -3  -3  -7    0.83    0.47
   3  -3  -7    1.38    0.42
   3   3   7    0.38    0.27
  -3  -3   7    1.44    0.45
   3   3   7    1.63    0.58
   3  -4   7   18.47    1.62
  -3   4   7   16.36    1.58
  -3  -4  -7   15.26    1.68
   3   4   7   15.82    1.69
   3  -4  -7   15.77    1.62
  -3  -5  -7    2.79    0.74
  -3   5   7    2.32    0.59
   3  -5   7    3.72    0.79
   3   5   7    2.12    0.74
   3  -5  -7    3.04    0.69
  -3  -6  -7    0.92    0.73
   3   6   7   -0.30    0.72
   3  -6  -7   -0.90    0.63
  -3  -7  -7    1.46    0.92
   3  -7  -7    1.39    0.85
   3   7   7    1.48    0.67
  -3  -8  -7    1.78    1.04
   3  -8  -7    2.06    1.00
   3   0   8   -0.14    0.46
  -3   0  -8   -0.43    0.33
  -3   0   8    0.64    0.33
   3   0  -8    0.01    0.11
  -3  -1  -8   25.68    2.43
   3  -1   8   27.45    2.48
  -3   1   8   29.31    2.42
   3   1   8   30.14    2.50
  -3   1  -8   24.64    2.41
   3  -1  -8   24.53    2.36
  -3  -1   8   28.24    2.42
   3  -2   8    9.43    1.06
  -3  -2  -8    8.41    0.96
  -3   2   8    8.67    0.93
   3   2   8    8.62    1.05
  -3  -2   8    9.08    0.96
  -3   2  -8    8.84    0.94
   3  -2  -8    9.15    0.94
   3  -3   8    1.61    0.49
  -3   3   8    1.70    0.48
  -3  -3  -8    1.88    0.53
   3   3   8    1.02    0.64
  -3  -3   8    1.73    0.49
   3  -3  -8    1.80    0.47
  -3   4   8    7.85    0.91
  -3  -4  -8    5.95    0.96
   3  -4   8    7.57    1.02
   3   4   8    6.99    0.93
   3  -4  -8    6.43    0.92
   3  -5   8    2.18    0.64
  -3   5   8    2.65    0.63
  -3  -5  -8    3.49    0.81
   3   5   8    0.77    0.58
   3  -5  -8    3.64    0.71
  -3   6   8   -0.40    0.59
  -3  -6  -8   -0.90    0.77
   3  -6   8    0.43    0.84
   3   6   8    0.77    0.77
   3  -6  -8   -0.02    0.72
  -3   7   8    0.11    0.76
  -3  -7  -8    2.43    1.00
   3   7   8    1.28    0.91
   3  -7  -8    2.59    0.92
  -3   0  -9    0.17    0.39
  -3   0   9    0.38    0.39
   3   0   9   -0.14    0.54
   3  -1   9    7.98    1.13
  -3  -1  -9   10.80    1.10
  -3   1   9    9.09    1.01
  -3   1  -9   11.16    1.08
   3   1   9   11.87    1.22
  -3  -1   9    9.74    1.04
  -3  -2  -9   18.43    1.71
  -3   2   9   16.29    1.64
   3  -2   9   17.14    1.77
  -3  -2   9   16.75    1.68
  -3   2  -9   17.97    1.67
   3   2   9   16.32    1.75
  -3   3   9    2.96    0.56
  -3  -3  -9    2.71    0.61
   3  -3   9    2.47    0.73
   3   3   9    1.50    0.72
   3  -3  -9    2.98    0.58
  -3  -3   9    3.03    0.65
   3  -4   9    7.46    1.15
  -3  -4  -9    8.63    1.11
  -3   4   9   10.04    1.03
   3   4   9    7.42    1.15
   3  -4  -9    8.19    1.06
   3  -5   9    3.35    0.90
  -3  -5  -9    3.14    0.83
  -3   5   9    0.28    0.57
   3  -5  -9    1.48    0.67
   3   5   9    1.61    0.84
   3  -6   9    1.23    0.96
  -3  -6  -9    1.36    0.94
  -3   6   9   -0.78    0.67
   3   6   9   -0.35    0.79
   3  -6  -9    1.05    0.77
   3   0  10   -0.31    0.57
  -3   0  10   -0.21    0.46
  -3   1  10    1.54    0.51
   3  -1  10    1.78    0.70
  -3  -1  10    2.20    0.52
   3   1  10    2.47    0.72
  -3   2  10    6.38    1.04
   3  -2  10    4.49    0.88
   3   2  10    4.48    0.88
  -3  -2  10    4.65    0.72
  -3  -3 -10   -0.44    0.60
   3  -3  10    0.67    0.74
  -3   3  10    0.20    0.52
   3   3  10    0.48    0.71
  -3  -3  10   -0.26    0.62
   3  -4  10    0.42    0.78
  -3  -4 -10    1.23    0.67
  -3   4  10    0.69    0.51
   3   4  10   -0.92    0.72
  -3  -5 -10    7.55    1.09
  -3   5  10    5.87    1.13
   3  -5  10    6.06    1.15
   3   5  10    5.16    1.13
   3   0  11   -0.11    0.61
   3  -1  11    8.45    1.21
   3   1  11    9.25    1.21
   3  -2  11    2.73    0.88
   3   2  11    3.64    0.86
  -3  -2  11    4.72    0.81
   3  -3  11    1.10    0.84
   3   3  11    0.96    0.79
  -3  -3  11   -0.46    0.60
   3  -4  11    2.96    0.99
   3   4  11    3.33    0.92
   3   0  12    1.65    0.83
   3  -1  12    1.81    0.88
   3   1  12    2.11    0.78
  -4   0   0  536.31   46.24
   4   1   0   35.67    2.98
  -4  -1   0   32.65    2.98
   4   2   0  461.99   39.78
  -4  -2   0  460.99   39.78
   4   3   0   61.00    5.06
   4  -3   0   54.70    5.05
  -4  -3   0   57.56    5.05
  -4  -4   0   11.13    1.14
   4  -4   0   11.06    1.15
  -4  -5   0   15.08    1.49
   4  -5   0   15.67    1.56
  -4  -6   0   16.23    1.71
   4  -6   0   16.54    1.72
   4  -7   0    1.06    0.74
  -4  -7   0    2.49    0.62
  -4  -8   0    1.49    0.84
   4  -8   0    0.55    0.80
  -4  -9   0    0.64    0.94
   4  -9   0    0.42    0.97
   4   0  -1  157.58   13.34
  -4   0  -1  162.18   13.35
   4   0   1  144.06   13.35
   4  -1   1   21.17    1.97
   4   1  -1   22.65    1.97
  -4  -1  -1   23.53    1.98
  -4   1  -1   23.70    1.98
  -4  -1   1   21.32    1.96
   4  -2   1   63.37    5.26
  -4  -2  -1   57.93    5.27
   4   2  -1   60.40    5.27
  -4  -2   1   60.43    5.26
   4  -3   1   17.75    1.78
   4   3  -1   21.73    1.82
   4  -3   1   18.00    1.82
  -4  -3  -1   22.29    1.83
   4   3   1   19.47    1.83
  -4  -3   1   19.11    1.81
   4  -3  -1   22.33    1.82
   4  -4   1   45.93    4.01
  -4  -4  -1   45.78    4.01
   4  -4  -1   44.21    4.01
  -4  -4   1   45.33    4.00
   4  -5   1    9.98    1.14
  -4  -5  -1    9.65    1.09
   4  -5  -1   10.26    1.15
  -4  -5   1   11.08    1.13
  -4  -6  -1    6.21    0.96
   4  -6   1    7.78    0.92
   4  -6  -1    8.02    1.01
  -4  -6   1    6.88    0.95
  -4  -7  -1   -0.07    0.51
   4  -7   1    0.06    0.50
   4  -7  -1    0.24    0.54
  -4  -7   1   -0.02    0.65
   4  -8   1    0.28    0.79
  -4  -8  -1    0.77    0.84
   4  -8  -1    0.04    0.85
  -4  -8   1    0.58    0.76
   4  -9   1   -0.21    0.95
  -4  -9  -1    0.60    0.97
  -4  -9   1   -0.51    0.86
   4  -9  -1    0.50    0.98
  -4   0  -2  191.51   18.64
   4   0   2  224.23   18.64
   4   0   2  232.53   18.64
  -4  -1  -2  150.09   13.25
   4  -1   2  158.61   13.24
   4   1  -2  147.84   13.22
   4  -1   2  158.02   13.24
   4   1   2  157.43   13.25
   4   1   2  155.00   13.24
  -4   1  -2  146.28   13.24
  -4  -2  -2  105.40   10.62
   4   2  -2  110.10   10.60
   4  -2   2  132.14   10.62
   4  -2   2  135.46   10.62
  -4  -2   2  130.60   10.60
   4  -3   2  227.06   19.47
   4  -3   2  225.62   19.48
   4   3  -2  221.86   19.47
   4  -3   2  231.69   19.47
  -4  -3  -2  215.32   19.49
   4  -3  -2  216.89   19.48
  -4  -3   2  233.65   19.46
   4   3   2  231.07   19.49
   4  -4   2    2.57    0.47
  -4  -4  -2    2.79    0.46
   4  -4   2    2.27    0.49
   4  -4  -2    3.81    0.48
  -4  -4   2    2.10    0.42
  -4  -5  -2   11.45    1.15
   4  -5   2    9.76    1.11
  -4  -5   2    9.91    1.06
   4  -5  -2    8.97    1.12
   4  -6   2   19.92    1.77
  -4  -6  -2   14.48    1.72
  -4  -6   2   17.11    1.70
   4  -6  -2   16.09    1.76
  -4  -7  -2    1.91    0.81
   4  -7   2    3.21    0.77
  -4  -7   2    2.46    0.69
   4  -7  -2    2.91    0.68
   4  -8   2    0.93    0.81
  -4  -8  -2    1.47    0.89
   4  -8  -2    2.55    0.93
  -4  -8   2    1.12    0.76
   4  -9   2    0.13    0.92
  -4  -9  -2    0.85    1.02
  -4  -9   2    1.91    0.88
   4  -9  -2   -0.02    0.96
   4   0   3    5.87    0.59
   4   0   3    5.20    0.57
  -4   0  -3    5.66    0.58
   4  -1   3    7.82    0.71
  -4  -1  -3    7.43    0.69
   4  -1   3    6.99    0.68
   4   1  -3    6.71    0.63
   4   1   3    7.00    0.69
  -4   1  -3    5.78    0.69
   4   1   3    7.30    0.68
   4  -2   3    2.32    0.33
   4   2  -3    1.87    0.28
   4  -2   3    1.91    0.34
  -4  -2  -3    1.91    0.37
   4  -2   3    2.69    0.34
   4   2   3    2.12    0.36
  -4   2  -3    2.39    0.34
   4  -3   3    6.20    0.66
   4   3  -3    5.48    0.60
   4  -3   3    6.02    0.66
  -4  -3  -3    5.93    0.70
  -4  -3   3    5.69    0.58
   4  -3  -3    5.44    0.64
   4   3   3    5.05    0.65
  -4  -4  -3    9.29    1.13
   4  -4   3   11.09    1.11
   4  -4   3   11.00    1.06
   4  -4   3   10.46    1.11
  -4  -4   3   11.30    1.05
   4  -4  -3   10.53    1.14
   4  -5   3    1.62    0.53
  -4  -5  -3    2.56    0.53
  -4  -5   3    2.92    0.51
   4  -5  -3    3.54    0.63
   4  -6   3    2.93    0.69
  -4  -6  -3    2.60    0.62
  -4  -6   3    4.06    0.61
   4  -6  -3    3.74    0.76
  -4  -7  -3    1.34    0.78
   4  -7   3    0.16    0.67
   4  -7  -3    1.08    0.58
  -4  -7   3    0.72    0.57
   4  -8   3    1.45    0.81
  -4  -8  -3    1.62    0.90
   4  -8  -3    1.32    0.89
  -4  -8   3    1.69    0.77
   4  -9   3   -0.13    0.96
  -4  -9  -3    2.15    1.05
  -4  -9   3    0.00    0.76
   4  -9  -3   -0.01    1.00
   4   0   4   98.74    8.64
  -4   0  -4  107.57    8.66
   4   0   4   93.23    8.66
  -4  -1  -4   28.03    2.38
   4  -1   4   26.39    2.37
   4  -1   4   26.49    2.35
   4   1   4   25.73    2.37
   4   1   4   25.83    2.35
  -4   1  -4   27.30    2.37
   4  -2   4   25.93    2.38
   4  -2   4   25.24    2.38
  -4  -2  -4   34.41    2.43
   4  -2   4   24.34    2.40
   4   2   4   25.48    2.39
   4   3  -4   93.93    8.16
   4  -3   4   97.78    8.18
  -4  -3  -4   93.44    8.21
   4  -3   4   94.38    8.19
   4   3   4   93.90    8.19
   4   3   4   97.03    8.20
   4  -3  -4   88.62    8.18
   4  -4   4   12.99    1.30
   4  -4   4   13.60    1.27
   4  -4   4   14.04    1.33
  -4  -4  -4   11.90    1.31
  -4  -4   4   14.75    1.21
   4  -4  -4   10.31    1.31
  -4  -5  -4   19.80    1.96
   4  -5   4   18.52    1.86
   4  -5   4   19.44    1.92
  -4  -5   4   20.90    1.82
   4  -5  -4   19.62    1.94
  -4  -6  -4    7.76    0.98
   4  -6   4    7.23    0.99
  -4  -6   4    7.12    0.87
   4  -6  -4    7.91    1.04
   4  -7   4    0.69    0.64
  -4  -7  -4    0.17    0.78
   4  -7  -4    0.55    0.76
  -4  -7   4    0.35    0.56
   4  -8   4    1.81    0.79
  -4  -8  -4    2.31    0.99
   4  -8  -4    0.58    0.90
  -4  -8   4    3.00    0.75
   4  -9   4   -0.30    0.82
  -4  -9  -4   -0.58    1.04
   4  -9  -4   -1.19    0.99
  -4  -9   4    0.21    0.75
   4   0   5   31.02    2.84
   4   0   5   30.16    2.78
  -4   0  -5   34.54    2.82
   4  -1   5    2.43    0.47
   4  -1   5    2.84    0.35
  -4  -1  -5    2.82    0.43
   4  -1   5    3.13    0.36
   4   1   5    3.85    0.39
  -4   1  -5    2.38    0.43
   4   1   5    2.99    0.44
  -4  -1   5    3.70    0.37
  -4  -2  -5    6.23    0.68
   4   2  -5    6.22    0.55
   4  -2   5    5.26    0.68
   4  -2   5    4.65    0.57
  -4   2   5    5.85    0.59
   4  -2   5    4.81    0.58
   4   2   5    5.26    0.62
   4  -2  -5    6.50    0.64
  -4  -2   5    5.63    0.59
  -4   2  -5    7.04    0.66
   4   2   5    4.81    0.69
   4   3  -5    1.23    0.27
   4  -3   5    0.18    0.29
   4  -3   5    0.36    0.31
   4  -3   5    0.71    0.30
  -4  -3  -5    0.67    0.41
   4  -3  -5    0.63    0.33
   4   3   5    0.16    0.32
   4   3   5    0.74    0.30
   4  -4   5    2.48    0.48
   4  -4   5    2.20    0.57
  -4  -4  -5    2.81    0.60
   4   4   5    2.46    0.58
   4  -4  -5    2.24    0.51
   4  -5   5    6.57    0.88
  -4  -5  -5    6.75    0.93
   4  -5   5    7.49    0.78
   4  -5  -5    7.11    0.88
  -4  -5   5    4.78    0.58
  -4  -5   5    6.29    0.60
  -4  -6  -5    5.13    0.89
   4  -6   5    4.65    0.73
  -4  -6   5    3.57    0.52
   4  -6  -5    2.14    0.77
  -4  -7  -5    1.29    0.64
   4  -7   5    1.09    0.61
  -4  -7   5    0.74    0.48
   4  -7  -5    2.06    0.82
   4  -8   5    3.93    0.88
  -4  -8  -5    1.22    1.02
   4  -8  -5    1.72    0.77
  -4   0  -6   98.48    8.29
  -4   0   6   98.59    8.26
   4   0   6   92.68    8.23
   4   0   6   94.37    8.23
   4   0   6   93.36    8.31
  -4  -1  -6   16.28    1.58
   4  -1   6   16.07    1.56
  -4   1   6   16.90    1.51
  -4  -1   6   17.07    1.51
  -4   1  -6   17.77    1.58
   4   1   6   16.36    1.50
   4   1   6   17.10    1.61
   4  -2   6   34.46    3.29
  -4   2   6   36.59    3.23
   4   2  -6   38.66    3.20
  -4  -2  -6   41.11    3.29
   4  -2   6   34.05    3.19
   4  -2   6   33.95    3.19
  -4  -2   6   36.91    3.24
  -4   2  -6   40.39    3.27
   4   2   6   35.96    3.23
   4   2   6   39.00    3.32
   4  -2  -6   37.33    3.24
   4  -3   6   40.01    3.65
  -4   3   6   42.16    3.59
  -4  -3  -6   38.57    3.65
   4  -3   6   41.35    3.55
   4  -3   6   40.79    3.55
   4   3  -6   40.34    3.57
   4   3   6   43.08    3.67
   4  -3  -6   39.08    3.61
  -4  -4  -6    2.83    0.71
   4  -4   6    5.66    0.77
   4  -4   6    4.34    0.53
   4   4   6    5.03    0.67
   4  -4  -6    3.91    0.67
   4  -5   6    6.62    0.93
  -4  -5  -6    5.64    0.93
   4  -5   6    5.62    0.74
   4   5   6    5.70    0.84
   4  -5  -6    7.17    0.89
  -4  -6  -6    7.03    1.15
   4  -6   6    8.11    0.95
   4  -6  -6    8.60    1.12
  -4  -7  -6    0.30    0.85
   4  -7   6   -0.07    0.57
   4  -7  -6    0.73    0.80
  -4  -8  -6    1.49    1.01
   4  -8  -6    1.12    0.92
  -4   0  -7   40.87    3.71
  -4   0   7   41.62    3.68
   4   0   7   44.07    3.76
   4  -1   7    2.24    0.52
  -4  -1  -7    1.70    0.44
  -4   1   7    2.25    0.36
   4   1   7    2.18    0.53
  -4  -1   7    2.51    0.38
  -4   1  -7    1.82    0.44
  -4  -2  -7   27.11    2.46
  -4   2   7   26.61    2.38
   4  -2   7   28.08    2.48
   4   2  -7   26.82    2.32
   4   2   7   24.96    2.48
  -4   2  -7   27.88    2.42
  -4  -2   7   26.69    2.38
   4  -2  -7   27.04    2.38
   4   2   7   25.17    2.35
   4   3  -7    5.23    0.62
  -4   3   7    7.19    0.73
  -4  -3  -7    4.76    0.78
   4  -3   7    7.04    0.79
  -4  -3   7    6.96    0.73
   4   3   7    6.10    0.66
   4  -3  -7    5.66    0.73
   4   3   7    5.53    0.79
  -4   4   7    9.05    0.94
   4  -4   7    8.44    1.01
  -4  -4  -7    8.06    1.05
   4  -4  -7    7.31    0.96
   4   4   7    9.23    1.10
  -4  -5  -7    0.69    0.69
   4  -5   7    1.40    0.48
  -4   5   7    0.45    0.49
   4  -5   7    1.46    0.73
   4  -5  -7    1.17    0.58
   4   5   7    0.46    0.70
  -4  -6  -7    0.40    0.79
   4  -6   7    2.63    0.88
   4  -6  -7    1.23    0.72
   4   6   7    1.03    0.78
  -4  -7  -7    1.51    0.95
   4  -7  -7    0.77    0.80
   4   7   7   -0.11    0.83
  -4  -8  -7    0.14    0.76
   4  -8  -7    1.77    0.92
   4   0   8   33.83    3.02
  -4   0   8   34.42    2.91
  -4   0  -8   30.37    2.95
  -4  -1  -8    9.80    0.98
  -4   1   8    7.85    0.90
   4  -1   8    7.07    1.02
  -4  -1   8    7.93    0.90
   4   1   8    7.74    1.01
   4  -1  -8   10.04    0.85
  -4   1  -8   10.51    1.00
   4  -2   8   11.33    1.18
  -4  -2  -8    9.98    1.16
  -4   2   8   11.40    1.10
  -4  -2   8   12.21    1.11
   4   2   8   11.71    1.27
   4  -2  -8   10.53    1.10
  -4   2  -8   10.45    1.17
   4  -3   8   19.90    2.12
  -4   3   8   21.67    2.08
  -4  -3  -8   25.74    2.20
   4  -3  -8   25.36    2.11
   4   3   8   21.01    2.15
  -4  -3   8   22.15    2.09
  -4  -4  -8    0.28    0.55
   4  -4   8    0.03    0.65
  -4   4   8    0.25    0.42
   4  -4  -8    0.32    0.53
   4   4   8    0.03    0.68
  -4   5   8    3.45    0.65
   4  -5   8    3.03    0.71
  -4  -5  -8    3.94    0.82
   4   5   8    2.73    0.87
   4  -5  -8    2.81    0.72
   4  -6   8    2.43    0.90
  -4   6   8    0.50    0.60
  -4  -6  -8    1.78    0.87
   4   6   8    2.16    0.90
   4  -6  -8    1.56    0.77
  -4  -7  -8    0.64    0.94
  -4   7   8   -0.30    0.66
   4   7   8    0.46    0.89
   4  -7  -8    0.37    0.85
   4   0   9    1.74    0.52
  -4   0   9    1.86    0.41
  -4   0  -9    0.80    0.45
   4  -1   9    0.45    0.44
  -4  -1  -9    0.72    0.46
  -4   1  -9    0.41    0.44
  -4  -1   9    0.79    0.42
   4   1   9    1.15    0.61
  -4  -2  -9    2.49    0.58
   4  -2   9    3.11    0.75
  -4   2  -9    3.29    0.58
   4   2   9    2.67    0.74
  -4  -2   9    3.54    0.55
  -4   3   9    2.32    0.78
   4  -3   9    1.70    0.74
  -4  -3  -9    1.83    0.65
  -4  -3   9    2.02    0.59
   4   3   9    2.14    0.75
   4  -4   9    4.36    0.91
  -4  -4  -9    3.88    0.79
  -4   4   9    3.98    0.78
   4   4   9    3.51    0.94
   4  -4  -9    3.21    0.71
  -4   5   9   -0.17    0.57
   4  -5   9    0.52    0.83
  -4  -5  -9    0.98    0.75
   4  -5  -9    1.14    0.73
   4   5   9    0.59    0.83
  -4  -6  -9    1.17    0.96
   4  -6   9    1.13    0.96
  -4   6   9    0.42    0.67
   4   6   9    1.45    0.92
   4  -6  -9    0.80    0.77
   4   0  10   13.59    1.51
   4  -1  10    3.28    0.78
   4   1  10    2.74    0.79
   4  -2  10    1.97    0.78
  -4  -2 -10    2.14    0.62
   4   2  10    1.54    0.77
  -4  -2  10    1.52    0.65
  -4  -3 -10   11.64    1.44
   4  -3  10   11.46    1.48
  -4  -3  10   14.42    1.41
   4   3  10   12.79    1.52
  -4  -4 -10    1.22    0.69
   4  -4  10    2.19    0.70
   4   4  10    0.13    0.84
   4  -5  10    3.09    0.97
  -4  -5 -10    2.48    0.89
   4   5  10    3.38    1.01
   4   0  11    1.66    0.77
   4  -1  11    1.94    0.83
   4   1  11    1.60    0.81
   4  -2  11    2.26    0.87
   4   2  11    0.91    0.82
   4  -3  11    0.10    0.86
   4   3  11    0.84    0.85
   4  -4  11    1.49    0.97
   4   4  11    1.10    0.90
   4   0  12    6.21    1.08
   4  -1  12    2.69    0.75
   4   1  12    1.75    0.86
  -5   0   0    0.03    0.12
   5   0   0    0.32    0.17
   5   1   0  128.78   11.00
  -5  -1   0  125.62   11.00
  -5  -2   0    4.50    0.51
   5  -2   0    4.52    0.47
   5   2   0    4.06    0.50
   5   3   0    4.97    0.53
  -5  -3   0    3.88    0.52
   5  -3   0    3.31    0.48
   5  -4   0   40.08    3.47
  -5  -4   0   37.62    3.44
   5  -5   0    7.68    0.90
  -5  -5   0    7.99    0.94
   5  -6   0    1.58    0.53
  -5  -6   0    2.39    0.65
  -5  -7   0    4.57    0.92
   5  -7   0    5.90    0.98
   5  -8   0    2.36    0.92
  -5  -8   0    2.04    0.86
   5  -9   0    3.24    1.10
  -5  -9   0    4.74    1.12
   5   0  -1   -0.06    0.13
  -5   0  -1    0.13    0.19
  -5  -1  -1   72.55    5.90
   5   1  -1   73.48    5.89
  -5   1  -1   72.37    5.90
  -5  -1   1   56.87    5.88
   5   1   1   65.21    5.88
  -5  -2  -1   19.88    1.63
   5  -2   1   16.31    1.57
   5   2  -1   19.54    1.59
  -5  -2   1   15.85    1.59
   5   3  -1   30.04    2.70
  -5  -3  -1   30.91    2.73
   5  -3   1   29.55    2.68
   5  -3   1   31.35    2.72
   5  -3  -1   29.80    2.72
  -5  -3   1   31.10    2.70
   5   3   1   30.16    2.72
   5  -4   1   27.44    2.34
  -5  -4  -1   23.01    2.35
  -5  -4   1   28.47    2.34
   5  -4  -1   23.54    2.32
  -5  -5  -1   22.05    2.21
   5  -5   1   26.74    2.28
  -5  -5   1   26.94    2.24
   5  -5  -1   20.33    2.25
  -5  -6  -1    4.85    0.80
   5  -6   1    3.30    0.75
  -5  -6   1    3.49    0.68
   5  -6  -1    3.27    0.76
  -5  -7  -1   12.72    1.53
   5  -7   1   13.41    1.46
  -5  -7   1   14.53    1.49
   5  -7  -1   11.83    1.46
  -5  -8  -1    1.80    0.71
   5  -8   1    1.15    0.67
  -5  -8   1    2.73    0.82
   5  -8  -1    2.08    0.72
  -5  -9  -1    1.24    1.01
   5  -9   1    1.63    0.97
   5  -9  -1    1.95    1.02
  -5  -9   1    1.80    0.92
   5   0   2   -0.17    0.19
   5   0   2    0.12    0.19
  -5   0  -2   -0.15    0.15
   5   0  -2    0.00    0.12
   5   1  -2  239.82   20.14
   5  -1   2  233.29   20.15
   5  -1   2  223.20   20.16
  -5  -1  -2  241.12   20.17
  -5  -1   2  227.58   20.13
  -5   1  -2  241.92   20.16
   5   1   2  228.03   20.15
  -5  -2  -2    4.43    0.53
   5  -2   2    3.22    0.44
   5   2  -2    5.10    0.46
   5   2   2    4.50    0.50
  -5  -2   2    3.20    0.42
   5  -3   2   47.61    4.24
   5  -3   2   47.34    4.22
  -5  -3  -2   49.92    4.25
   5   3  -2   52.78    4.23
   5  -3   2   47.40    4.22
   5  -3  -2   49.10    4.24
   5   3   2   47.18    4.25
  -5  -3   2   44.93    4.21
  -5  -4  -2   54.80    5.46
   5  -4   2   66.51    5.46
   5  -4   2   62.89    5.43
  -5  -4   2   69.70    5.44
   5  -4  -2   55.90    5.44
   5  -5   2   18.74    1.79
  -5  -5  -2   18.39    1.86
  -5  -5   2   19.89    1.78
   5  -5  -2   17.52    1.84
  -5  -6  -2    3.86    0.78
   5  -6   2    3.75    0.74
  -5  -6   2    2.90    0.64
   5  -6  -2    3.81    0.77
  -5  -7  -2    2.06    0.64
   5  -7   2    1.75    0.73
  -5  -7   2    2.41    0.68
   5  -7  -2    1.28    0.61
   5  -8   2    0.93    0.79
  -5  -8  -2    1.14    0.90
  -5  -8   2    1.26    0.83
   5  -8  -2    0.53    0.66
   5  -9   2    1.03    0.92
  -5  -9  -2   -0.88    0.94
  -5  -9   2   -0.58    0.82
   5  -9  -2   -0.06    0.98
   5   0   3   -0.28    0.18
   5   0   3    0.24    0.23
  -5   0  -3   -0.20    0.16
   5  -1   3   14.51    1.40
  -5  -1  -3   15.70    1.42
   5   1  -3   15.71    1.35
   5  -1   3   15.24    1.40
   5   1   3   15.38    1.39
  -5   1  -3   14.93    1.41
   5   2  -3   50.62    4.18
  -5  -2  -3   49.32    4.23
   5  -2   3   47.97    4.20
  -5  -2   3   46.77    4.14
  -5   2  -3   47.74    4.20
   5   2   3   45.72    4.23
   5   2   3   47.70    4.20
   5  -3   3    2.71    0.43
   5  -3   3    2.14    0.39
   5   3  -3    2.79    0.37
   5  -3   3    3.20    0.46
  -5  -3  -3    2.13    0.47
   5  -3  -3    2.45    0.43
   5   3   3    1.99    0.42
  -5  -3   3    2.43    0.33
   5  -4   3    1.14    0.34
   5  -4   3    1.11    0.43
  -5  -4  -3    1.50    0.40
   5  -4  -3    1.44    0.44
  -5  -4   3    1.36    0.33
  -5  -5  -3   -0.05    0.39
   5  -5   3    0.47    0.38
   5  -5   3    0.50    0.49
   5  -5  -3   -0.04    0.49
  -5  -5   3    0.53    0.40
   5  -6   3    0.43    0.60
  -5  -6  -3   -0.92    0.63
  -5  -6   3    0.34    0.45
   5  -6  -3    0.18    0.47
   5  -7   3    0.36    0.70
  -5  -7  -3   -1.11    0.73
  -5  -7   3    0.84    0.57
   5  -7  -3    0.16    0.73
  -5  -8  -3    0.63    0.88
   5  -8   3    0.55    0.80
   5  -8  -3   -0.78    0.83
  -5  -8   3    0.25    0.65
  -5  -9  -3    1.26    0.79
   5  -9   3    0.03    0.88
  -5  -9   3   -0.02    0.77
   5  -9  -3    0.59    0.76
  -5   0  -4   -0.05    0.25
   5   0   4   -0.05    0.19
   5   0   4    0.12    0.21
   5  -1   4  175.76   15.09
   5  -1   4  173.11   15.11
   5   1  -4  172.06   15.05
  -5  -1  -4  167.66   15.10
  -5   1  -4  172.29   15.10
   5   1   4  175.67   15.11
   5   1   4  186.24   15.12
   5  -2   4   78.08    7.04
  -5  -2  -4   78.60    7.04
   5   2  -4   86.68    7.00
   5  -2   4   77.82    7.02
   5  -2   4   86.16    7.06
  -5   2  -4   81.14    7.03
   5   2   4   76.46    7.03
   5  -3   4   28.87    2.71
   5   3  -4   30.86    2.68
   5  -3   4   29.28    2.72
  -5  -3  -4   31.34    2.75
   5  -3  -4   29.67    2.71
   5   3   4   30.87    2.73
   5   3   4   30.53    2.71
   5  -4   4   36.95    3.45
   5  -4   4   39.86    3.44
  -5  -4  -4   35.19    3.47
   5  -4   4   41.12    3.48
   5  -4  -4   38.79    3.47
  -5  -4   4   39.74    3.38
   5  -5   4    6.45    0.84
   5  -5   4    4.72    0.75
  -5  -5  -4    7.23    0.84
  -5  -5   4    5.23    0.67
   5  -5  -4    7.93    0.88
  -5  -6  -4    6.00    0.94
   5  -6   4    3.53    0.77
   5  -6  -4    5.50    0.87
  -5  -6   4    4.49    0.66
  -5  -7  -4    3.96    0.96
   5  -7   4    3.45    0.83
  -5  -7   4    3.85    0.69
   5  -7  -4    3.97    0.92
   5  -8   4    1.25    0.77
  -5  -8  -4   -0.59    0.91
  -5  -8   4    1.41    0.65
   5  -8  -4    0.85    0.91
  -5  -9  -4   -0.34    0.78
   5  -9   4    0.05    0.95
  -5  -9   4    0.76    0.76
   5  -9  -4   -0.49    1.01
  -5   0  -5   -0.08    0.27
   5   0   5    0.39    0.22
   5   0   5   -0.44    0.33
   5  -1   5   38.53    3.20
   5  -1   5   37.70    3.16
  -5  -1  -5   31.34    3.19
  -5   1  -5   31.49    3.18
   5   1   5   38.40    3.17
   5   1   5   38.37    3.21
   5  -2   5   21.44    1.85
   5  -2   5   21.13    1.85
   5  -2   5   19.94    1.87
  -5  -2  -5   19.91    1.90
   5   2  -5   20.34    1.81
  -5   2  -5   19.73    1.87
   5   2   5   20.25    1.88
   5  -3   5   11.41    1.18
  -5  -3  -5   12.00    1.26
   5   3  -5   12.39    1.13
   5  -3   5   12.30    1.19
   5   3   5   12.40    1.19
   5  -3  -5   11.95    1.21
   5   3   5   11.22    1.19
   5  -4   5   10.64    1.02
  -5  -4  -5   10.17    1.13
   5  -4   5   10.37    1.10
   5  -4   5    8.49    0.99
   5   4   5    9.83    1.12
   5  -4  -5    8.84    1.04
   5  -5   5    5.90    0.82
   5  -5   5    5.68    0.87
  -5  -5  -5    7.02    0.95
   5  -5  -5    6.66    0.88
  -5  -5   5    5.87    0.58
  -5  -6  -5   -0.24    0.52
   5  -6   5   -0.51    0.57
  -5  -6   5    0.14    0.33
   5  -6  -5    0.41    0.64
   5  -7   5    4.80    0.89
  -5  -7  -5    4.19    0.85
  -5  -7   5    4.13    0.63
   5  -7  -5    4.28    0.98
  -5  -8  -5    0.18    0.97
   5  -8   5    0.47    0.71
   5  -8  -5    0.67    0.91
   5   0   6   -0.10    0.20
  -5   0  -6   -0.33    0.35
   5   0   6    0.15    0.30
   5  -1   6   24.99    2.38
   5  -1   6   26.67    2.29
  -5  -1  -6   25.21    2.35
   5  -1   6   25.42    2.28
  -5   1  -6   23.60    2.34
   5   1   6   27.13    2.30
  -5  -1   6   26.09    2.29
   5   1   6   28.11    2.39
   5  -2   6   76.43    6.62
  -5  -2  -6   75.02    6.68
  -5   2   6   76.41    6.62
   5   2  -6   76.30    6.60
   5  -2   6   75.29    6.69
   5  -2   6   78.33    6.62
   5   2   6   73.95    6.69
  -5   2  -6   78.05    6.67
  -5  -3  -6    5.65    0.82
   5  -3   6    6.47    0.68
   5  -3   6    6.72    0.68
   5  -3   6    7.09    0.85
  -5   3   6    7.58    0.70
   5   3  -6    5.64    0.65
   5   3   6    6.40    0.73
   5   3   6    6.06    0.87
   5  -3  -6    5.01    0.71
   5  -4   6   23.39    2.13
  -5  -4  -6   24.08    2.24
   5  -4   6   22.59    2.22
   5  -4  -6   24.32    2.18
   5   4   6   21.18    2.23
  -5  -5  -6   22.67    2.15
   5  -5   6   22.18    2.18
   5  -5   6   22.50    2.07
   5  -5  -6   22.89    2.15
   5   5   6   20.17    2.11
   5  -6   6    3.47    0.69
  -5  -6  -6    3.60    0.93
   5  -6   6    3.82    0.94
   5   6   6    5.01    0.79
   5  -6  -6    4.18    0.82
   5  -7   6    6.75    0.92
  -5  -7  -6    5.32    1.15
   5  -7  -6    5.85    1.09
  -5  -8  -6   -0.03    0.72
   5  -8   6    1.19    0.78
   5  -8  -6    0.87    0.96
   5   0   7    0.14    0.48
  -5   0  -7    0.06    0.35
  -5   0   7    0.30    0.24
   5  -1   7    2.17    0.55
  -5  -1  -7    1.03    0.41
  -5   1   7    1.90    0.31
   5   1   7    1.85    0.26
  -5   1  -7    0.97    0.45
  -5  -1   7    1.45    0.32
   5   1   7    2.38    0.47
  -5   2   7    1.75    0.31
  -5  -2  -7    0.94    0.51
   5  -2   7    1.32    0.44
   5   2  -7    0.89    0.21
  -5  -2   7    0.68    0.35
   5   2   7    1.00    0.30
  -5   2  -7    1.67    0.42
   5   2   7    1.62    0.56
   5  -2  -7    1.69    0.35
   5  -3   7    5.34    0.48
   5   3  -7    5.16    0.57
   5  -3   7    4.66    0.47
   5  -3   7    4.96    0.79
  -5   3   7    5.27    0.62
  -5  -3  -7    4.26    0.74
   5   3   7    5.07    0.84
   5  -3  -7    5.83    0.67
   5  -4   7    3.39    0.43
  -5   4   7    3.63    0.54
   5  -4   7    3.48    0.65
  -5  -4  -7    2.58    0.69
   5   4   7    3.91    0.67
   5  -4  -7    3.53    0.62
  -5   5   7    6.48    0.86
   5  -5   7    5.86    1.05
  -5  -5  -7    6.71    0.95
   5  -5  -7    8.77    0.99
   5   5   7    7.91    0.99
  -5  -6  -7    1.24    0.83
   5  -6   7    0.73    0.85
   5   6   7   -0.44    0.58
   5  -6  -7   -0.11    0.67
  -5  -7  -7    3.85    1.07
   5  -7  -7    2.63    0.94
   5   7   7    4.33    1.06
  -5   0  -8   -0.08    0.41
  -5   0   8   -0.13    0.27
   5   0   8   -0.39    0.39
  -5  -1  -8   11.84    1.12
   5  -1   8   10.62    1.20
  -5  -1   8    8.32    1.01
   5   1   8    9.95    1.15
  -5   1  -8   12.46    1.12
  -5  -2  -8   13.18    1.67
   5  -2   8   20.38    1.78
   5   2   8   21.03    1.80
   5  -2  -8   15.76    1.60
  -5  -2   8   21.64    1.63
  -5   2  -8   14.27    1.67
  -5  -3  -8    2.73    0.64
   5  -3   8    4.20    0.78
   5   3   8    3.92    0.81
  -5   3  -8    3.46    0.58
   5  -3  -8    2.32    0.54
  -5   4   8    3.15    0.62
  -5  -4  -8    4.95    0.82
   5  -4   8    3.43    0.72
   5   4   8    3.67    0.74
   5  -4  -8    4.73    0.70
  -5  -5  -8    3.01    0.85
  -5   5   8    3.97    0.67
   5  -5   8    3.90    0.79
   5   5   8    4.95    0.81
   5  -5  -8    4.45    0.85
  -5  -6  -8    1.45    0.85
  -5   6   8   -0.34    0.56
   5  -6   8    2.33    0.74
   5   6   8   -0.03    0.64
   5  -6  -8    1.54    0.76
  -5  -7  -8    2.54    1.04
  -5   7   8    0.71    0.71
   5   7   8    4.08    1.09
   5  -7  -8    3.65    0.96
   5   0   9    0.49    0.64
  -5   0  -9    0.55    0.43
   5  -1   9    5.96    1.03
  -5  -1  -9    8.83    0.98
  -5   1  -9    8.18    0.96
   5   1   9    8.27    1.01
  -5  -2  -9    6.80    0.92
   5  -2   9    5.76    0.88
   5   2   9    5.87    0.99
  -5  -2   9    7.13    0.89
  -5   2  -9    7.25    0.86
  -5  -3  -9    4.34    0.76
   5  -3   9    5.07    0.90
  -5   3  -9    3.68    0.66
   5   3   9    3.50    0.75
   5  -4   9    1.00    0.62
  -5  -4  -9    0.49    0.66
   5   4   9    2.40    0.86
   5  -5   9    2.38    0.73
  -5  -5  -9    0.56    0.77
   5   5   9    1.48    0.71
   5  -5  -9    0.99    0.66
   5  -6   9    0.53    0.98
  -5  -6  -9    0.10    0.81
   5  -6  -9    1.00    0.76
   5   6   9   -0.64    0.65
   5   0  10   -0.11    0.68
  -5   0 -10   -0.09    0.59
  -5  -1 -10   21.60    2.01
   5  -1  10   19.70    2.10
   5   1  10   19.03    2.09
  -5  -2 -10    3.49    0.77
   5  -2  10    4.09    0.77
   5   2  10    4.50    0.93
  -5  -3 -10    1.26    0.65
   5  -3  10    0.86    0.82
   5   3  10    0.29    0.81
   5  -4  10    8.26    1.17
  -5  -4 -10    4.29    1.03
   5   4  10    5.29    1.13
  -5  -5 -10    0.83    0.83
   5  -5  10   -0.61    0.69
   5   5  10    0.85    0.73
   5   0  11    0.54    0.56
   5  -1  11    5.86    0.93
   5   1  11    5.47    1.04
   5  -2  11    2.75    0.75
   5   2  11    2.44    0.94
   5  -3  11    3.33    0.81
   5   3  11    1.89    0.93
  -6   0   0    1.16    0.22
   6   0   0    1.75    0.27
  -6  -1   0    0.07    0.16
   6   1   0    0.02    0.15
   6  -2   0    2.71    0.35
   6   2   0    3.47    0.40
  -6  -2   0    2.79    0.41
   6   3   0    4.20    0.53
   6  -3   0    3.92    0.48
  -6  -3   0    3.48    0.53
   6  -4   0    8.59    0.96
  -6  -4   0    8.28    0.94
   6  -5   0    1.41    0.55
  -6  -5   0    1.22    0.51
  -6  -6   0    9.14    1.09
   6  -6   0    8.23    1.03
   6  -7   0   -0.18    0.71
  -6  -7   0   -0.62    0.63
   6  -8   0    5.15    1.11
  -6  -8   0    6.38    1.04
  -6  -9   0    0.73    0.96
   6  -9   0    0.67    0.99
   6   0   1  263.23   21.89
  -6   0  -1  244.28   21.90
  -6   0   1  261.08   21.89
   6   0  -1  246.33   21.89
  -6  -1  -1   31.48    2.92
   6   1  -1   31.85    2.90
   6  -1   1   35.80    2.89
   6  -1  -1   31.53    2.88
   6   1   1   35.38    2.89
  -6   1  -1   32.08    2.91
  -6  -1   1   32.66    2.90
   6  -2   1   18.58    1.59
   6   2  -1   17.02    1.60
   6  -2   1   18.43    1.58
  -6  -2  -1   15.32    1.62
  -6  -2   1   18.09    1.60
   6  -3   1  100.05    8.45
   6   3  -1   94.81    8.46
  -6  -3  -1   96.83    8.47
  -6  -3   1   97.53    8.45
   6  -4   1   26.91    2.49
  -6  -4  -1   28.02    2.49
  -6  -4   1   25.86    2.43
   6  -4  -1   27.77    2.49
   6  -5   1   17.17    1.89
  -6  -5  -1   19.83    1.83
  -6  -5   1   19.93    1.86
   6  -5  -1   19.69    1.90
   6  -6   1    9.43    1.29
  -6  -6  -1   13.33    1.26
   6  -6  -1   11.82    1.33
  -6  -6   1   10.43    1.25
   6  -7   1    1.03    0.72
  -6  -7  -1    0.23    0.69
   6  -7  -1   -0.05    0.71
  -6  -7   1   -0.41    0.64
  -6  -8  -1    0.33    0.80
   6  -8   1    2.02    0.92
   6  -8  -1    1.04    0.90
  -6  -8   1    1.16    0.81
  -6  -9  -1    0.66    0.98
   6  -9   1    2.82    1.04
  -6  -9   1    0.73    0.89
   6  -9  -1    1.51    1.06
   6   0  -2  105.63    8.68
  -6   0  -2  102.00    8.71
   6   0   2   93.22    8.69
  -6  -1  -2   30.88    2.79
   6  -1   2   31.99    2.77
   6   1  -2   30.49    2.75
  -6  -1   2   32.72    2.74
  -6   1  -2   29.50    2.78
   6   1   2   32.51    2.76
  -6  -2  -2   69.93    5.40
   6   2  -2   65.40    5.37
   6  -2   2   58.87    5.36
   6  -2   2   60.59    5.37
   6   2   2   60.87    5.38
  -6  -2   2   57.36    5.35
   6   2   2   59.40    5.36
  -6  -3  -2   35.81    3.44
   6  -3   2   40.57    3.40
   6  -3   2   40.76    3.42
   6  -3   2   38.78    3.43
   6   3  -2   37.26    3.41
  -6  -3   2   38.09    3.39
   6  -4   2   10.50    1.18
  -6  -4  -2   11.32    1.21
   6  -4   2   11.37    1.10
   6  -4  -2   11.27    1.19
  -6  -4   2   11.35    1.12
   6  -5   2    3.00    0.65
  -6  -5  -2    2.95    0.57
  -6  -5   2    4.18    0.59
   6  -5  -2    3.57    0.68
  -6  -6  -2    9.14    1.26
   6  -6   2   11.25    1.28
   6  -6  -2   10.58    1.28
  -6  -6   2   11.28    1.19
  -6  -7  -2   -0.67    0.68
   6  -7   2    0.68    0.71
  -6  -7   2    0.02    0.60
   6  -7  -2    0.83    0.75
  -6  -8  -2    1.54    0.91
   6  -8   2    1.14    0.87
   6  -8  -2    1.31    0.93
  -6  -8   2    1.99    0.77
   6  -9   2    0.73    0.95
  -6  -9  -2    0.70    0.95
   6  -9  -2    0.21    1.00
  -6  -9   2    0.61    0.85
  -6   0  -3   95.46    7.98
   6   0   3   88.09    7.96
   6  -1   3    5.95    0.60
  -6  -1  -3    4.49    0.59
   6   1  -3    5.15    0.51
   6   1   3    4.99    0.56
  -6   1  -3    4.12    0.57
  -6  -2  -3   31.98    2.83
   6   2  -3   33.23    2.79
   6  -2   3   31.45    2.81
   6  -2   3   30.98    2.82
  -6   2  -3   34.43    2.83
  -6  -2   3   29.24    2.75
   6   2   3   33.21    2.83
   6   2   3   30.39    2.82
   6  -3   3   16.41    1.60
   6  -3   3   15.10    1.58
  -6  -3  -3   20.89    1.67
   6   3  -3   20.91    1.59
   6  -3   3   15.65    1.61
  -6  -3   3   15.89    1.55
   6  -4   3   10.86    1.17
  -6  -4  -3   13.96    1.24
   6  -4   3   11.16    1.25
  -6  -4   3   12.02    1.16
   6  -4  -3   12.42    1.26
  -6  -5  -3   10.98    1.16
   6  -5   3    9.45    1.04
   6  -5   3    8.40    1.08
   6  -5  -3    9.64    1.06
  -6  -5   3    9.07    1.01
   6  -6   3   18.27    1.92
  -6  -6  -3   19.37    1.88
   6  -6  -3   18.87    1.87
  -6  -6   3   18.76    1.82
  -6  -7  -3    1.34    0.61
   6  -7   3   -0.02    0.71
  -6  -7   3   -0.06    0.61
   6  -7  -3    2.20    0.81
   6  -8   3   -0.19    0.81
  -6  -8  -3    0.90    0.88
  -6  -8   3   -0.08    0.74
   6  -8  -3    3.70    1.00
   6  -9   3    2.56    1.01
  -6  -9  -3    0.97    1.02
   6  -9  -3    4.17    1.19
  -6  -9   3    1.29    0.91
   6   0   4   68.18    5.77
  -6   0  -4   63.94    5.77
  -6  -1  -4    0.88    0.35
   6   1  -4    0.72    0.18
   6  -1   4    1.47    0.30
  -6   1  -4    1.02    0.28
   6   1   4    1.11    0.35
  -6  -2  -4   51.17    4.62
   6  -2   4   54.52    4.61
   6   2  -4   50.42    4.56
   6   2   4   55.98    4.60
   6   2   4   52.52    4.60
  -6   2  -4   50.03    4.60
   6  -3   4    0.55    0.40
  -6  -3  -4    0.42    0.44
   6   3  -4    0.70    0.28
   6  -3   4    0.22    0.36
   6  -3   4    0.20    0.34
   6   3   4    0.28    0.39
   6  -4   4   13.52    1.30
   6  -4   4   12.84    1.21
  -6  -4  -4   10.86    1.23
   6  -4  -4   11.49    1.26
  -6  -4   4   11.74    1.11
  -6  -5  -4    3.56    0.75
   6  -5   4    4.11    0.63
   6  -5   4    3.76    0.68
  -6  -5   4    3.66    0.52
   6  -5  -4    3.76    0.69
   6  -6   4    1.09    0.68
  -6  -6  -4    0.82    0.53
  -6  -6   4    1.71    0.46
   6  -6  -4    1.04    0.67
   6  -7   4    1.76    0.74
  -6  -7  -4    0.60    0.78
   6  -7  -4    0.02    0.56
  -6  -7   4    1.52    0.57
   6  -8   4    1.23    0.82
  -6  -8  -4    1.05    0.90
   6  -8  -4    0.59    0.68
  -6  -8   4    1.45    0.66
  -6  -9  -4    1.08    1.04
   6  -9   4    0.49    0.86
   6  -9  -4   -1.15    0.98
   6   0   5  137.71   12.30
  -6   0  -5  148.05   12.29
   6   0   5  139.26   12.29
   6   1  -5    2.98    0.33
   6  -1   5    4.40    0.48
  -6  -1  -5    2.63    0.48
   6  -1   5    3.99    0.56
  -6   1  -5    2.75    0.50
   6   1   5    3.45    0.54
   6   2  -5   23.85    1.98
   6  -2   5   21.76    2.02
  -6  -2  -5   22.54    2.07
   6  -2   5   21.25    2.03
   6   2   5   21.84    2.03
   6   2   5   20.86    2.04
  -6   2  -5   22.84    2.05
   6  -3   5   25.18    2.29
   6  -3   5   25.43    2.25
   6   3  -5   24.29    2.20
  -6  -3  -5   23.77    2.30
   6   3   5   25.28    2.26
   6  -3  -5   23.83    2.25
  -6  -4  -5    6.97    0.87
   6  -4   5    6.57    0.76
   6  -4   5    4.97    0.76
   6  -4   5    4.43    0.81
   6   4   5    5.70    0.84
   6  -4  -5    6.18    0.77
   6  -5   5   13.36    1.49
  -6  -5  -5   13.47    1.45
   6  -5   5   13.83    1.45
   6  -5  -5   14.73    1.51
   6  -6   5    6.38    0.84
  -6  -6  -5    4.64    0.94
   6  -6   5    6.97    0.99
  -6  -6   5    4.37    0.57
   6  -6  -5    4.64    0.89
   6  -7   5   -0.19    0.62
  -6  -7  -5    0.27    0.62
   6  -7  -5   -0.51    0.55
  -6  -8  -5   -0.30    0.92
   6  -8   5    0.54    0.74
   6  -8  -5    0.06    0.89
   6   0   6   12.01    1.14
   6   0   6   12.42    1.21
   6  -1   6    1.50    0.31
  -6  -1  -6    0.78    0.40
   6  -1   6    0.76    0.37
   6   1  -6    1.26    0.16
  -6   1  -6    1.41    0.42
   6   1   6    1.05    0.39
  -6  -2  -6   14.16    1.61
   6  -2   6   18.47    1.59
   6  -2   6   18.75    1.53
   6  -2   6   17.69    1.53
   6   2  -6   14.67    1.48
   6   2   6   19.30    1.67
  -6   2  -6   14.77    1.58
  -6   3   6   11.60    1.12
   6  -3   6   11.99    1.17
   6  -3   6   13.75    1.31
   6   3  -6   11.60    1.11
  -6  -3  -6   11.29    1.27
   6   3   6   11.38    1.23
   6   3   6   12.21    1.18
   6  -3  -6   11.20    1.18
   6  -4   6   12.89    1.33
  -6  -4  -6   14.84    1.44
   6  -4   6   12.53    1.30
   6   4   6   12.11    1.41
   6  -4  -6   11.78    1.32
   6  -5   6    6.56    1.00
  -6  -5  -6    5.92    0.99
   6  -5   6    6.19    0.84
   6   5   6    6.80    1.01
   6  -5  -6    6.85    0.92
   6  -6   6    0.98    0.86
   6  -6   6    2.76    0.68
  -6  -6  -6    2.37    0.84
   6   6   6    2.88    0.83
   6  -6  -6    2.57    0.75
   6  -7   6    0.16    0.66
  -6  -7  -6   -0.47    0.83
   6  -7  -6   -0.80    0.73
  -6  -8  -6    2.56    1.00
   6  -8   6    1.36    0.76
   6  -8  -6    1.51    0.98
   6   0   7   61.32    5.14
   6   0   7   59.08    5.02
  -6   0  -7   53.10    5.08
  -6  -1  -7   11.72    1.32
   6  -1   7   13.54    1.33
   6  -1   7   13.93    1.20
   6   1   7   12.76    1.33
  -6   1  -7   12.74    1.34
   6  -2   7   11.28    0.96
   6  -2   7   11.86    1.21
   6   2  -7    8.17    0.94
   6  -2   7   10.94    0.95
  -6  -2  -7    9.77    1.11
  -6   2  -7    9.05    1.08
   6   2   7   11.95    1.13
  -6   3   7   43.61    3.53
   6  -3   7   40.96    3.61
   6  -3   7   40.30    3.47
  -6  -3  -7   34.97    3.59
  -6   3  -7   39.04    3.56
   6  -3  -7   38.63    3.53
   6   3   7   38.78    3.59
   6  -4   7    2.05    0.76
  -6  -4  -7    3.01    0.73
   6  -4   7    2.50    0.46
  -6   4   7    3.52    0.54
   6   4   7    3.72    0.83
   6  -4  -7    3.86    0.66
  -6   5   7    4.40    0.66
  -6  -5  -7    4.76    0.90
   6  -5   7    4.74    0.64
   6  -5   7    5.25    0.94
   6  -5  -7    3.34    0.78
   6   5   7    5.00    0.94
  -6  -6  -7    2.69    0.91
   6  -6   7    3.32    0.98
   6  -6   7    3.59    0.73
   6  -6  -7    2.58    0.81
   6   6   7    3.69    0.95
  -6  -7  -7    1.57    0.94
   6  -7  -7   -0.53    0.83
   6   7   7    2.27    0.97
   6   0   8    2.30    0.55
  -6   0  -8    1.58    0.53
   6  -1   8    1.22    0.47
  -6  -1  -8    1.38    0.52
  -6   1  -8    0.77    0.46
   6   1   8    0.53    0.10
   6   1   8    0.56    0.47
  -6  -2  -8    2.92    0.65
   6  -2   8    1.44    0.57
  -6   2  -8    3.81    0.58
   6   2   8    2.12    0.73
   6  -2  -8    2.95    0.46
  -6  -3  -8    1.57    0.62
   6  -3   8    1.16    0.72
   6  -3  -8    1.79    0.49
   6   3   8    1.50    0.74
  -6   3  -8    2.07    0.60
  -6  -4  -8    1.26    0.67
   6  -4   8    2.23    0.64
   6  -4  -8    2.00    0.60
   6   4   8    0.99    0.80
   6  -5   8    1.70    0.86
  -6  -5  -8    0.48    0.75
   6  -5  -8    1.34    0.70
   6   5   8   -0.32    0.83
   6  -6   8    1.58    0.98
  -6  -6  -8    1.06    0.88
   6   6   8    2.32    0.96
   6  -6  -8    1.87    0.78
  -6  -7  -8    0.08    0.93
   6  -7  -8    0.87    0.86
   6   7   8   -0.58    0.68
  -6   0  -9   17.71    1.76
   6   0   9   17.15    1.85
  -6  -1  -9    2.38    0.63
   6  -1   9    3.43    0.65
   6   1   9    2.83    0.66
  -6   1  -9    2.43    0.59
   6  -2   9    5.75    1.04
  -6  -2  -9    6.40    0.90
   6   2   9    7.01    0.97
  -6   2  -9    7.71    0.93
   6  -3   9    6.33    0.95
  -6  -3  -9    6.13    0.95
   6   3   9    5.69    1.08
  -6   3  -9    7.94    0.95
  -6  -4  -9    1.22    0.75
   6  -4   9    1.89    0.86
   6   4   9    0.63    0.84
   6  -5   9    0.22    0.92
  -6  -5  -9    1.64    0.82
   6   5   9    0.90    0.97
  -6  -6  -9    3.55    1.02
   6  -6   9    5.13    0.96
   6  -6  -9    3.02    1.01
   6   6   9    3.14    1.12
   6   0  10    8.01    1.10
  -6   0 -10    9.40    1.08
  -6  -1 -10    2.08    0.63
   6  -1  10    1.17    0.77
  -6   1 -10    0.14    0.61
   6   1  10    1.49    0.64
  -6  -2 -10   11.01    1.24
   6  -2  10    9.01    1.34
   6   2  10    9.53    1.36
  -6  -3 -10    0.27    0.65
   6  -3  10    1.98    0.89
   6   3  10    0.73    0.85
  -6  -4 -10    0.62    0.85
   6  -4  10    1.87    0.96
   6   4  10    1.18    0.93
  -6  -5 -10   -0.25    0.83
   6  -5  10    1.46    1.02
   6   5  10    0.05    1.01
   6   0  11    5.74    1.08
   6  -1  11    4.20    1.00
   6   1  11    2.46    0.77
   6  -2  11    3.54    1.00
   6   2  11    1.93    0.99
   6  -3  11    3.44    1.09
   6   3  11    4.63    1.12
   7   0   0    0.18    0.16
  -7   0   0    0.18    0.23
   7   1   0    7.03    0.63
   7  -1   0    5.86    0.71
   7   1   0    6.45    0.67
  -7  -1   0    6.78    0.71
  -7  -2   0    0.18    0.28
   7  -2   0    0.01    0.19
   7   2   0   -0.09    0.19
  -7  -3   0    2.05    0.43
   7  -3   0    1.79    0.34
  -7  -4   0   19.18    1.74
   7  -4   0   16.82    1.75
  -7  -5   0    0.80    0.52
   7  -5   0    1.61    0.58
  -7  -6   0    5.23    0.82
   7  -6   0    4.77    0.77
   7  -7   0    2.84    0.83
  -7  -7   0    2.30    0.79
  -7  -8   0    0.33    0.81
   7  -8   0    0.39    0.85
  -7  -9   0    0.28    0.96
   7  -9   0   -0.69    0.97
   7   0  -1   -0.17    0.18
  -7   0   1    0.18    0.20
   7   0   1   -0.05    0.18
  -7   0  -1    0.14    0.26
   7  -1   1  288.27   24.08
   7   1  -1  267.16   24.06
  -7  -1  -1  269.53   24.07
   7  -1   1  295.85   24.06
   7  -1  -1  269.33   24.05
  -7  -1   1  284.24   24.06
  -7   1  -1  266.32   24.07
   7   1   1  289.88   24.05
   7  -2   1   97.38    8.59
   7  -2   1   93.09    8.59
  -7  -2  -1  102.88    8.62
   7   2  -1  107.65    8.61
  -7  -2   1   95.10    8.59
  -7  -3  -1   67.04    5.93
   7  -3   1   67.60    5.90
  -7  -3   1   68.19    5.91
   7  -4   1   54.45    5.16
  -7  -4  -1   59.84    5.20
   7  -4   1   59.10    5.21
   7  -4  -1   61.79    5.21
  -7  -4   1   59.94    5.18
   7  -5   1    6.87    1.02
  -7  -5  -1    9.48    1.05
  -7  -5   1    8.18    0.98
   7  -5  -1    9.25    1.06
   7  -6   1    9.72    1.14
  -7  -6  -1    8.38    1.10
   7  -6  -1    7.35    1.10
  -7  -6   1    8.25    1.06
   7  -7   1    2.83    0.89
  -7  -7  -1    5.12    0.91
  -7  -7   1    3.54    0.83
   7  -7  -1    4.80    0.95
  -7  -8  -1   -0.44    0.83
   7  -8   1    0.28    0.86
  -7  -8   1   -0.97    0.75
   7  -8  -1   -0.13    0.64
   7  -9   1    0.04    0.94
  -7  -9  -1   -0.90    0.97
  -7  -9   1   -0.24    0.97
   7  -9  -1    1.77    0.81
   7   0   2   -0.73    0.23
   7   0  -2    0.05    0.16
   7   0   2   -0.22    0.22
  -7   0  -2   -0.14    0.21
   7  -1   2   83.13    7.20
   7  -1   2   84.18    7.21
   7   1  -2   78.41    7.18
  -7  -1  -2   80.83    7.21
   7   1   2   86.81    7.22
  -7   1  -2   79.89    7.21
   7   1   2   85.23    7.20
  -7  -1   2   84.31    7.17
  -7  -2  -2    6.19    0.89
   7   2  -2    6.52    0.84
   7  -2   2    9.00    0.88
   7  -2   2    8.76    0.83
  -7  -2   2   10.44    0.85
   7   2   2    8.54    0.90
   7   2   2   10.14    0.87
  -7  -3  -2    5.31    0.73
   7  -3   2    6.07    0.70
   7   3  -2    5.80    0.72
  -7  -3   2    6.18    0.67
   7  -4   2   10.35    1.05
  -7  -4  -2    9.03    1.07
   7  -4   2   10.17    1.07
  -7  -4   2   10.82    1.04
   7  -4  -2    7.67    1.04
   7  -5   2    7.29    0.93
  -7  -5  -2    7.96    0.95
  -7  -5   2    5.91    0.81
   7  -5  -2    6.66    0.93
   7  -6   2    0.21    0.63
  -7  -6  -2   -0.04    0.62
   7  -6  -2    0.73    0.50
  -7  -6   2    0.47    0.51
  -7  -7  -2    0.71    0.76
   7  -7   2   -0.38    0.71
   7  -7  -2   -0.15    0.76
  -7  -7   2    0.18    0.69
   7  -8   2    3.53    0.96
  -7  -8  -2    1.33    0.95
  -7  -8   2    1.64    0.77
   7  -8  -2    1.73    0.74
  -7  -9  -2    0.89    0.78
   7  -9   2   -1.02    0.93
  -7  -9   2   -0.64    0.80
   7  -9  -2   -1.09    0.70
   7   0   3   -0.03    0.27
  -7   0  -3   -0.30    0.31
   7   0   3   -0.14    0.19
   7   0  -3   -0.10    0.16
   7  -1   3   43.85    3.38
   7   1  -3   33.83    3.32
  -7  -1  -3   30.90    3.37
   7  -1   3   41.62    3.36
  -7   1  -3   32.06    3.36
   7   1   3   44.41    3.38
   7   1   3   41.89    3.36
  -7  -2  -3   50.69    4.90
   7   2  -3   51.37    4.85
   7  -2   3   60.34    4.89
   7  -2   3   59.41    4.88
   7   2   3   57.28    4.88
  -7  -2   3   55.86    4.82
  -7   2  -3   52.26    4.87
   7   2   3   58.65    4.89
   7   3  -3   16.31    1.50
  -7  -3  -3   14.12    1.53
   7  -3   3   16.09    1.55
   7  -3   3   17.87    1.54
  -7  -3   3   16.47    1.47
   7   3   3   15.80    1.54
  -7  -4  -3   40.68    3.60
   7  -4   3   39.69    3.57
   7  -4   3   41.65    3.61
  -7  -4   3   40.74    3.55
   7  -4  -3   37.85    3.58
   7  -5   3   16.40    1.67
  -7  -5  -3   17.44    1.79
   7  -5   3   17.37    1.75
   7  -5  -3   18.81    1.71
  -7  -5   3   16.91    1.64
   7  -6   3    1.28    0.52
  -7  -6  -3    2.88    0.74
   7  -6  -3    2.14    0.70
  -7  -6   3    0.65    0.49
   7  -7   3    5.94    1.02
  -7  -7  -3    5.15    0.90
  -7  -7   3    5.89    0.92
   7  -7  -3    7.16    0.96
  -7  -8  -3    0.68    0.90
   7  -8   3    0.33    0.81
   7  -8  -3   -0.12    0.63
  -7  -8   3   -0.58    0.70
  -7  -9  -3    1.35    1.06
   7  -9   3    0.27    1.02
  -7  -9   3    0.58    0.84
   7  -9  -3    0.19    0.77
  -7   0  -4    0.26    0.34
   7   0   4    0.44    0.28
   7   0   4   -0.28    0.32
  -7  -1  -4    4.08    0.56
   7  -1   4    3.27    0.52
   7   1  -4    4.02    0.42
   7  -1   4    3.31    0.50
  -7   1  -4    4.12    0.55
   7   1   4    3.52    0.51
   7   1   4    3.47    0.49
  -7  -2  -4   13.90    1.30
   7  -2   4   10.73    1.23
   7   2  -4   14.93    1.19
   7  -2   4   11.53    1.21
  -7   2  -4   15.77    1.28
   7   2   4   11.40    1.21
   7   2   4   10.94    1.24
   7  -3   4    5.62    0.76
  -7  -3  -4    5.32    0.82
   7  -3   4    8.50    0.80
   7   3  -4    5.86    0.70
   7  -3   4    7.97    0.83
   7   3   4    6.79    0.78
   7  -4   4    2.01    0.53
  -7  -4  -4    2.12    0.61
   7  -4   4    1.82    0.56
   7   4   4    2.52    0.56
  -7  -4   4    2.02    0.32
   7  -4  -4    2.38    0.53
  -7  -5  -4    7.99    1.10
   7  -5   4   11.95    1.16
   7  -5   4    8.86    1.08
  -7  -5   4   10.43    1.00
   7  -5  -4    8.85    1.14
  -7  -6  -4    1.46    0.75
   7  -6   4    1.24    0.65
  -7  -6   4    2.32    0.51
   7  -6  -4    0.96    0.54
  -7  -7  -4    1.84    0.69
   7  -7   4    3.31    0.83
   7  -7  -4    3.18    0.91
  -7  -7   4    2.65    0.61
  -7  -8  -4    0.18    0.66
   7  -8   4    1.82    0.86
   7  -8  -4   -0.39    0.91
  -7  -8   4    0.32    0.64
   7   0   5   -0.27    0.39
  -7   0  -5    0.42    0.38
  -7  -1  -5   58.79    4.87
   7   1  -5   59.68    4.78
   7  -1   5   49.56    4.84
   7   1   5   50.79    4.86
  -7   1  -5   59.23    4.87
   7   1   5   51.30    4.83
   7   2  -5   36.51    3.07
  -7  -2  -5   36.11    3.16
   7  -2   5   34.35    3.15
   7  -2   5   32.07    3.14
   7   2   5   35.12    3.16
   7   2   5   33.87    3.12
  -7   2  -5   35.65    3.13
   7  -3   5   14.47    1.49
  -7  -3  -5   15.98    1.56
   7  -3   5   14.41    1.46
   7  -3   5   13.31    1.51
   7   3  -5   17.01    1.42
   7   3   5   14.33    1.47
  -7  -4  -5   13.81    1.51
   7  -4   5   16.09    1.55
   7  -4   5   14.54    1.49
   7  -4  -5   15.70    1.53
   7   4   5   15.19    1.58
   7  -5   5    6.75    1.00
   7  -5   5    8.14    0.94
  -7  -5  -5    5.04    1.00
   7   5   5    9.79    1.09
   7  -5  -5    6.86    0.95
  -7  -6  -5    0.48    0.74
   7  -6   5   -0.04    0.57
   7  -6   5    0.36    0.55
  -7  -6   5    0.54    0.33
   7  -6  -5    0.32    0.49
  -7  -7  -5    3.86    1.00
   7  -7   5    5.49    0.90
   7  -7  -5    3.80    0.98
  -7  -8  -5   -1.54    0.88
   7  -8   5   -0.37    0.73
   7  -8  -5   -0.89    0.91
  -7   0  -6    0.01    0.39
   7   0   6    0.57    0.36
  -7  -1  -6   15.42    1.46
   7  -1   6   14.97    1.43
   7   1  -6   14.88    1.30
   7   1   6   12.87    1.48
  -7   1  -6   13.84    1.45
   7  -2   6   18.43    1.75
   7  -2   6   17.65    1.66
   7   2  -6   17.48    1.60
  -7  -2  -6   17.96    1.75
   7   2   6   16.05    1.70
  -7   2  -6   17.98    1.72
   7   2   6   18.80    1.67
   7   3  -6    3.37    0.47
   7  -3   6    4.52    0.58
  -7  -3  -6    2.84    0.65
   7  -3   6    3.66    0.61
   7   3   6    3.56    0.62
   7  -3  -6    2.53    0.52
  -7  -4  -6    1.57    0.65
   7  -4   6    1.66    0.51
   7  -4   6    1.16    0.51
   7  -4  -6    1.28    0.49
   7   4   6    0.76    0.66
   7  -5   6    2.24    0.61
  -7  -5  -6    1.35    0.72
   7  -5   6    1.60    0.76
   7  -5  -6    1.59    0.63
   7   5   6    2.38    0.78
   7  -6   6   -0.10    0.60
   7  -6   6    0.33    0.60
  -7  -6  -6    1.28    0.61
   7   6   6    1.47    0.80
   7  -6  -6    1.01    0.70
   7  -7   6    0.55    0.62
  -7  -7  -6    0.46    0.87
   7  -7  -6    0.35    0.81
   7   7   6    1.18    0.88
   7  -8   6    1.36    0.73
  -7  -8  -6   -0.72    0.96
   7  -8  -6    0.97    0.96
  -7   0  -7    0.24    0.44
   7   0   7   -0.36    0.55
   7   0   7    0.48    0.28
   7  -1   7   63.58    5.56
   7   1  -7   63.05    5.52
   7  -1   7   65.98    5.57
  -7  -1  -7   62.13    5.63
   7  -1   7   61.90    5.66
   7   1   7   64.55    5.67
  -7   1  -7   65.53    5.64
   7  -2   7    9.00    1.00
   7   2  -7    7.23    0.80
  -7  -2  -7    7.06    0.97
   7  -2   7    9.62    0.89
  -7   2  -7    8.18    0.99
   7   2   7   10.30    1.11
  -7  -3  -7   10.57    1.32
   7  -3   7   11.98    1.30
   7  -3   7   12.70    1.19
  -7   3  -7   12.71    1.31
   7   3   7   11.55    1.40
   7  -3  -7   11.07    1.20
  -7  -4  -7    5.66    0.98
   7  -4   7    8.10    0.83
   7  -4   7    5.91    1.04
   7  -4  -7    6.81    0.88
   7   4   7    6.13    1.05
   7  -5   7    1.33    0.62
  -7  -5  -7    0.27    0.73
   7  -5   7    1.04    0.52
   7   5   7    1.18    0.81
   7  -5  -7    0.35    0.60
  -7  -6  -7    0.46    0.82
   7  -6   7    0.52    0.58
   7  -6   7    1.18    0.71
   7   6   7    0.03    0.86
   7  -6  -7    2.27    0.75
  -7  -7  -7    0.30    0.92
   7  -7  -7   -1.40    0.77
   7   7   7    0.07    0.70
   7   0   8   -0.18    0.20
   7   0   8    0.11    0.49
  -7   0  -8   -0.19    0.51
   7  -1   8   10.50    1.37
  -7  -1  -8   12.65    1.32
   7   1   8   10.86    1.32
  -7   1  -8   14.11    1.33
  -7  -2  -8    2.80    0.66
   7  -2   8    4.61    0.82
   7   2   8    3.66    0.69
  -7   2  -8    3.20    0.68
   7  -2  -8    3.05    0.52
  -7  -3  -8    0.51    0.59
   7  -3   8    1.28    0.56
  -7   3  -8    0.04    0.59
   7  -3  -8    0.62    0.45
   7   3   8    0.22    0.57
  -7  -4  -8    0.05    0.66
   7  -4   8    1.90    0.84
   7  -4  -8    0.87    0.56
   7   4   8    0.58    0.63
  -7  -5  -8    1.06    0.80
   7  -5   8    0.09    0.84
   7  -5  -8    0.30    0.68
   7   5   8   -0.08    0.85
   7  -6   8    1.82    1.01
  -7  -6  -8   -0.73    0.86
   7  -6  -8   -0.73    0.68
   7   6   8    0.30    0.95
  -7   0  -9   -0.01    0.55
   7   0   9    0.82    0.74
   7  -1   9    6.02    1.07
  -7  -1  -9    7.36    0.98
   7   1   9    7.40    1.02
  -7   1  -9    8.22    0.97
   7  -2   9   14.09    1.60
  -7  -2  -9   15.29    1.52
   7   2   9   12.60    1.54
  -7   2  -9   13.81    1.49
   7  -3   9    1.81    0.85
  -7  -3  -9    0.27    0.70
   7   3   9    1.59    0.87
  -7   3  -9    0.04    0.63
   7  -4   9   10.15    1.42
  -7  -4  -9   10.73    1.33
   7   4   9    9.88    1.45
  -7  -5  -9    2.12    0.87
   7  -5   9    2.34    1.00
   7   5   9    1.91    0.83
  -7  -6  -9    0.32    0.91
   7  -6   9    1.31    1.09
   7   6   9    0.30    0.76
   7   0  10   -0.15    0.58
  -7   0 -10    0.16    0.61
  -7  -1 -10    0.16    0.58
   7  -1  10    1.29    0.64
   7   1  10    1.51    0.69
  -7   1 -10    0.63    0.64
   7  -2  10    0.91    0.65
  -7  -2 -10    0.13    0.67
   7   2  10   -0.71    0.84
  -7   2 -10   -1.10    0.70
  -7  -3 -10    1.61    0.73
   7  -3  10    1.84    0.72
   7   3  10    0.52    0.71
  -7  -4 -10    0.49    0.87
   7  -4  10    1.13    0.75
   7   4  10    1.70    0.96
   7   0  11    0.65    0.87
   7  -1  11    3.60    1.01
   7   1  11    2.46    0.97
   7  -2  11    3.73    0.87
   7   2  11    3.21    1.09
   7  -3  11    1.18    0.76
   7   3  11   -0.09    1.00
   8   0   0   23.92    2.11
   8   0   0   24.55    2.07
  -8   0   0   21.47    2.10
   8   1   0   25.95    2.25
   8  -1   0   26.60    2.25
   8   1   0   24.69    2.29
   8  -1   0   25.26    2.27
  -8  -1   0   24.64    2.30
   8   2   0    8.62    0.95
  -8  -2   0    9.67    0.96
   8  -2   0    9.27    0.88
  -8  -3   0   50.11    4.46
   8  -3   0   50.81    4.42
   8  -4   0    9.15    1.07
  -8  -4   0    9.70    1.05
   8  -5   0    7.60    0.94
  -8  -5   0    7.97    0.92
   8  -6   0   36.05    3.55
  -8  -6   0   40.41    3.54
  -8  -7   0   -0.42    0.70
   8  -7   0    1.00    0.79
  -8  -8   0    6.05    1.08
   8  -8   0    4.31    1.09
   8  -9   0    0.44    0.75
  -8  -9   0    0.93    0.98
   8   0   1   57.33    5.10
   8   0   1   60.64    5.13
  -8   0   1   57.97    5.11
  -8  -1  -1   21.52    2.09
   8  -1   1   24.25    2.05
   8  -1   1   24.38    2.09
   8   1  -1   22.69    2.06
  -8  -1   1   24.60    2.07
   8   1   1   24.70    2.05
  -8   1  -1   21.33    2.09
   8  -1  -1   20.69    2.05
   8   2  -1   29.95    2.98
  -8  -2  -1   30.33    3.00
   8  -2   1   39.45    2.97
  -8  -2   1   37.35    3.00
   8  -2  -1   30.85    2.94
   8   2   1   36.54    2.97
   8  -2  -1   31.15    2.99
  -8  -3  -1   19.10    1.74
   8  -3   1   17.93    1.65
  -8  -3   1   17.47    1.69
   8  -4   1    6.25    0.73
   8  -4   1    5.73    0.82
  -8  -4  -1    6.44    0.83
   8  -4  -1    7.56    0.85
  -8  -4   1    5.84    0.77
   8  -5   1    8.03    1.02
  -8  -5  -1    9.58    1.04
  -8  -5   1    6.37    0.94
   8  -5  -1    7.86    1.01
   8  -6   1    1.95    0.55
  -8  -6  -1    0.81    0.51
  -8  -6   1    1.74    0.62
   8  -6  -1    0.49    0.52
  -8  -7  -1    2.50    0.85
   8  -7   1    1.87    0.82
  -8  -7   1    1.87    0.74
   8  -7  -1    3.13    0.71
  -8  -8  -1    0.93    0.89
   8  -8   1    1.69    0.93
   8  -8  -1    1.47    0.94
  -8  -8   1    0.95    0.80
   8  -9   1    0.68    1.04
  -8  -9  -1   -1.32    0.98
   8  -9  -1   -0.43    1.00
  -8  -9   1   -0.03    0.99
   8   0   2   53.39    4.77
   8   0   2   54.79    4.80
   8   0  -2   53.84    4.76
  -8   0  -2   56.95    4.81
  -8  -1  -2   57.44    5.09
   8   1  -2   56.69    5.06
   8  -1   2   57.78    5.07
   8  -1   2   59.45    5.09
   8  -1  -2   58.79    5.05
   8   1   2   59.84    5.07
  -8   1  -2   56.15    5.08
   8   1   2   58.14    5.09
  -8  -1   2   57.82    5.05
   8  -2   2   40.05    3.48
  -8  -2  -2   35.69    3.50
   8   2  -2   37.31    3.47
  -8  -2   2   41.85    3.47
   8   2   2   41.44    3.48
  -8  -3  -2   56.76    4.96
   8  -3   2   53.95    4.92
  -8  -3   2   57.32    4.91
   8  -4   2    1.17    0.44
  -8  -4  -2    0.31    0.50
   8  -4   2    0.70    0.49
  -8  -4   2    0.46    0.42
   8  -4  -2    0.52    0.47
  -8  -5  -2    2.34    0.64
   8  -5   2    0.80    0.59
   8  -5   2    1.19    0.55
   8  -5  -2    1.83    0.62
  -8  -5   2    1.21    0.47
   8  -6   2   15.14    1.56
  -8  -6  -2   10.13    1.49
   8  -6  -2   12.99    1.53
  -8  -6   2   17.17    1.56
  -8  -7  -2    1.12    0.81
   8  -7   2    1.49    0.80
  -8  -7   2    1.39    0.67
   8  -7  -2    1.09    0.63
  -8  -8  -2    1.44    0.96
   8  -8   2    3.19    0.96
   8  -8  -2    1.82    0.97
  -8  -8   2    1.13    0.87
   8  -9   2    0.86    1.01
  -8  -9  -2    0.20    0.77
  -8  -9   2    0.08    0.95
   8  -9  -2   -0.09    1.06
   8   0  -3   32.07    2.95
  -8   0  -3   30.81    2.99
   8   0   3   36.79    3.00
   8   0   3   35.82    3.01
   8   1  -3   13.35    1.11
   8  -1   3    9.75    1.11
   8  -1   3   10.53    1.16
  -8  -1  -3   13.10    1.16
  -8   1  -3   13.28    1.15
   8   1   3   11.47    1.11
   8   1   3   10.30    1.16
  -8  -2  -3   15.72    1.46
   8   2  -3   14.93    1.41
   8  -2   3   16.15    1.46
  -8   2  -3   15.63    1.44
   8   2   3   15.04    1.45
  -8  -2   3   14.70    1.37
   8  -3   3   32.51    3.10
  -8  -3  -3   37.90    3.15
   8   3   3   33.75    3.10
  -8  -3   3   34.67    3.05
   8  -4   3    0.82    0.39
  -8  -4  -3    0.83    0.55
   8  -4   3    1.20    0.50
  -8  -4   3    0.65    0.34
   8  -4  -3    0.75    0.36
  -8  -5  -3    4.35    0.80
   8  -5   3    6.12    0.81
   8  -5   3    4.34    0.76
   8  -5  -3    4.44    0.78
  -8  -5   3    4.14    0.62
   8  -6   3    4.85    0.93
  -8  -6  -3    7.72    1.05
  -8  -6   3    6.45    0.81
   8  -6  -3    6.88    1.02
   8  -7   3   -0.02    0.71
  -8  -7  -3    0.40    0.79
  -8  -7   3    0.38    0.56
   8  -7  -3   -0.58    0.76
   8  -8   3    4.79    1.05
  -8  -8  -3    4.46    1.07
  -8  -8   3    4.31    0.84
   8  -8  -3    5.46    1.13
   8  -9   3    1.04    1.00
  -8  -9  -3   -0.95    1.05
  -8  -9   3   -0.70    0.70
   8  -9  -3    0.68    1.08
  -8   0  -4  110.23    9.53
   8   0   4  103.98    9.51
   8   0   4  108.96    9.52
   8   0  -4  113.66    9.46
   8  -1   4   16.88    1.47
  -8  -1  -4   13.91    1.51
   8  -1   4   17.40    1.50
   8   1  -4   14.00    1.41
   8   1   4   17.90    1.50
  -8   1  -4   13.91    1.47
   8   1   4   16.14    1.47
  -8  -2  -4   19.43    1.85
   8   2  -4   20.35    1.76
   8  -2   4   18.98    1.81
   8  -2   4   20.15    1.81
   8   2   4   18.34    1.78
  -8   2  -4   17.89    1.81
  -8  -3  -4   37.04    3.51
   8  -3   4   40.54    3.47
   8  -3   4   38.27    3.48
   8   3   4   39.11    3.46
   8  -4   4    1.31    0.56
  -8  -4  -4    0.54    0.58
   8  -4   4    1.31    0.50
   8   4   4    0.80    0.54
  -8  -4   4    0.85    0.27
   8  -4  -4    1.37    0.50
  -8  -5  -4    8.97    1.18
   8  -5   4    9.12    1.14
   8  -5   4   10.11    1.13
  -8  -5   4    9.04    0.96
   8  -5  -4    8.60    1.06
  -8  -6  -4   -0.03    0.73
   8  -6   4    1.29    0.74
   8  -6   4    1.55    0.65
   8  -6  -4    0.92    0.70
  -8  -6   4    0.81    0.47
  -8  -7  -4    0.31    0.61
   8  -7   4    0.01    0.73
   8  -7  -4    0.93    0.61
  -8  -7   4    0.40    0.53
   8  -8   4    1.16    0.94
  -8  -8  -4    1.40    0.74
   8  -8  -4    0.86    0.94
  -8  -8   4    0.96    0.93
   8   0   5   16.65    1.67
   8   0   5   17.70    1.67
  -8   0  -5   19.20    1.72
  -8  -1  -5    7.76    0.88
   8  -1   5    5.62    0.81
   8   1  -5    7.90    0.74
   8  -1   5    7.49    0.82
   8   1   5    6.65    0.83
   8   1   5    6.89    0.82
  -8   1  -5    8.66    0.89
   8  -2   5   12.11    1.34
   8  -2   5   12.56    1.39
  -8  -2  -5   15.09    1.36
   8   2  -5   14.98    1.29
  -8   2  -5   14.30    1.39
   8   2   5   11.35    1.40
   8  -3   5   11.96    1.39
   8  -3   5   15.29    1.42
  -8  -3  -5   14.53    1.44
   8   3   5   15.05    1.41
   8  -4   5    6.35    0.92
   8  -4   5    6.27    0.80
  -8  -4  -5    4.92    0.91
   8   4   5    5.21    0.87
   8  -4  -5    6.25    0.82
   8  -5   5    3.41    0.66
  -8  -5  -5    3.26    0.81
   8  -5   5    2.37    0.65
   8   5   5    2.21    0.62
   8  -5  -5    3.13    0.70
   8  -6   5    4.08    0.79
  -8  -6  -5    3.54    0.93
   8  -6   5    3.49    0.92
   8   6   5    4.53    0.77
   8  -6  -5    3.40    0.86
   8  -7   5   -0.20    0.69
  -8  -7  -5    0.28    0.83
   8  -7  -5    1.28    0.84
   8  -8   5    1.04    0.93
  -8  -8  -5    1.19    0.97
   8  -8  -5    2.01    0.77
   8   0   6   64.16    5.35
   8   0   6   62.84    5.38
  -8   0  -6   55.65    5.37
  -8  -1  -6    0.21    0.36
   8   1  -6    0.86    0.23
   8  -1   6    0.11    0.52
  -8   1  -6    0.38    0.46
   8   1   6    0.20    0.52
   8   1   6    0.68    0.38
  -8  -2  -6    1.91    0.58
   8  -2   6    2.81    0.53
   8   2  -6    2.44    0.40
   8  -2   6    3.84    0.67
   8  -2   6    3.23    0.49
   8   2   6    4.37    0.61
  -8   2  -6    2.15    0.56
  -8  -3  -6   21.20    2.01
   8  -3   6   19.91    1.99
   8  -3   6   20.24    1.92
   8   3   6   20.02    2.01
  -8   3  -6   19.29    1.89
   8  -4   6    9.87    1.19
   8  -4   6    9.41    1.29
  -8  -4  -6   11.88    1.32
   8   4   6   11.88    1.34
   8  -4  -6   12.14    1.25
  -8  -5  -6    5.86    0.89
   8  -5   6    6.94    0.93
   8  -5   6    5.95    0.88
   8  -5  -6    4.89    0.88
   8   5   6    6.79    1.06
   8  -6   6    7.38    1.07
   8  -6   6    8.42    1.24
  -8  -6  -6    8.99    1.13
   8   6   6    6.98    1.20
   8  -6  -6    7.56    1.14
  -8  -7  -6    1.31    0.95
   8  -7   6    1.29    0.70
   8   7   6    2.16    0.95
   8  -7  -6    2.61    0.72
  -8  -8  -6    2.27    1.11
   8  -8   6    1.45    0.85
   8  -8  -6    3.07    0.86
  -8   0  -7   22.13    2.01
   8   0   7   19.19    2.06
  -8  -1  -7    4.66    0.81
   8   1  -7    6.32    0.62
   8  -1   7    6.44    0.93
   8   1   7    6.78    0.95
  -8   1  -7    5.88    0.82
  -8  -2  -7   19.23    1.91
   8  -2   7   19.91    1.95
   8  -2   7   18.18    1.79
  -8   2  -7   20.28    1.89
   8   2   7   19.38    1.88
   8  -3   7    6.26    0.80
  -8  -3  -7    6.04    0.87
   8  -3   7    6.18    1.00
   8   3   7    7.01    0.94
  -8   3  -7    7.75    0.93
   8  -3  -7    7.75    0.86
   8  -4   7    4.01    0.70
   8  -4   7    4.90    0.82
  -8  -4  -7    3.77    0.87
   8   4   7    5.80    0.86
   8  -4  -7    5.48    0.76
   8  -5   7    1.09    0.86
  -8  -5  -7    0.25    0.76
   8  -5   7    0.35    0.56
   8  -5  -7    1.03    0.61
   8   5   7    0.24    0.84
  -8  -6  -7    1.02    0.89
   8  -6   7    0.37    0.93
   8  -6   7   -0.19    0.57
   8  -6  -7   -1.20    0.67
   8   6   7   -0.72    0.86
  -8  -7  -7    0.60    0.93
   8   7   7    0.20    0.72
   8  -7  -7    1.20    0.87
   8   0   8    6.75    0.84
  -8   0  -8    3.83    0.75
   8  -1   8    3.55    0.52
  -8  -1  -8    6.22    0.83
   8  -1   8    4.32    0.88
   8   1   8    3.21    0.89
  -8   1  -8    6.14    0.77
   8  -2   8    2.98    0.65
  -8  -2  -8    3.34    0.68
   8  -2   8    1.81    0.39
  -8   2  -8    3.88    0.65
   8   2   8    1.86    0.80
   8  -3   8    7.25    1.08
  -8  -3  -8    7.75    1.02
  -8   3  -8    6.44    0.98
   8  -3  -8    6.88    0.85
   8   3   8    5.48    1.08
   8  -4   8    8.04    0.99
  -8  -4  -8    3.94    0.95
   8  -4  -8    5.15    0.85
   8   4   8    5.12    1.10
  -8  -5  -8    1.02    0.84
   8  -5   8    2.11    0.93
   8   5   8   -0.35    0.68
   8  -5  -8    1.44    0.74
  -8  -6  -8    1.85    0.96
   8  -6   8    1.82    0.83
   8   6   8    2.40    0.81
   8  -6  -8    0.41    0.75
  -8   0  -9    7.02    0.97
   8   0   9    8.41    1.17
   8  -1   9    1.03    0.78
  -8  -1  -9    0.05    0.63
  -8   1  -9    0.28    0.55
   8   1   9    0.28    0.78
  -8  -2  -9    1.81    0.70
   8  -2   9    5.03    0.78
  -8   2  -9    1.63    0.65
   8   2   9    3.87    0.96
  -8  -3  -9    1.52    0.68
   8  -3   9   -0.21    0.61
  -8   3  -9    0.92    0.71
   8   3   9    1.23    0.68
   8  -4   9   -0.16    0.91
  -8  -4  -9    0.05    0.75
   8   4   9    0.06    0.70
  -8  -5  -9    2.00    0.90
   8  -5   9    1.16    0.97
   8   5   9    0.75    1.05
   8   0  10   10.67    1.55
  -8   0 -10   14.26    1.45
  -8  -1 -10    4.45    0.93
   8  -1  10    7.15    1.12
   8   1  10    5.74    0.98
  -8   1 -10    5.87    0.98
   8  -2  10    8.73    1.30
  -8  -2 -10    6.99    1.13
  -8   2 -10    8.04    1.06
   8   2  10    8.88    1.35
  -8  -3 -10    6.10    1.04
   8  -3  10    6.46    1.22
  -8   3 -10    6.71    1.12
   8   3  10    6.57    1.27
   8  -4  10    1.01    1.03
  -8  -4 -10   -0.17    0.88
   8   4  10   -1.40    0.99
   8   0  11    1.42    0.98
   8  -1  11    0.46    0.72
   8   1  11    0.91    0.97
   8  -2  11    0.39    0.99
   8   2  11    1.50    1.09
   9   0   0    0.13    0.28
  -9   0   0    0.19    0.30
   9   0   0    0.02    0.18
  -9  -1   0   13.87    1.36
   9   1   0   14.10    1.36
   9  -1   0   14.04    1.29
   9   1   0   14.42    1.28
  -9  -2   0   93.04    8.00
   9   2   0   89.98    7.96
   9  -2   0   92.63    7.97
  -9  -3   0    2.52    0.50
   9  -3   0    2.56    0.42
  -9  -4   0   21.01    2.01
   9  -5   0   16.38    1.83
  -9  -5   0   18.98    1.81
   9  -6   0    3.09    0.79
  -9  -6   0    2.30    0.59
  -9  -7   0   19.37    1.88
   9  -7   0   14.05    1.82
  -9  -8   0    0.91    0.89
   9  -8   0    1.48    0.95
  -9  -9   0    2.82    1.07
   9  -9   0    3.06    1.13
  -9   0   1   -0.20    0.27
  -9   0  -1    0.18    0.25
   9   0   1    0.01    0.22
   9   0   1   -0.55    0.30
   9   0  -1   -0.16    0.18
   9   1  -1    3.15    0.49
   9   1  -1    3.66    0.41
   9  -1   1    4.07    0.47
  -9  -1  -1    4.10    0.56
   9  -1  -1    3.69    0.45
  -9  -1   1    3.54    0.49
   9   1   1    4.09    0.47
  -9   1  -1    3.61    0.48
   9  -2   1    6.05    0.63
  -9  -2  -1    4.38    0.68
  -9  -2   1    4.80    0.64
   9  -2  -1    5.90    0.58
   9   2   1    5.80    0.63
   9  -3   1    1.01    0.35
  -9  -3  -1    0.05    0.41
  -9  -3   1    0.24    0.36
   9  -4   1    0.27    0.39
  -9  -4  -1   -0.21    0.49
  -9  -4   1    0.44    0.42
   9  -5   1    3.87    0.65
  -9  -5  -1    3.47    0.64
  -9  -5   1    4.01    0.66
   9  -5  -1    3.47    0.64
  -9  -6  -1    2.36    0.76
   9  -6   1    2.10    0.76
  -9  -6   1    1.79    0.66
   9  -6  -1    2.73    0.79
  -9  -7  -1    0.45    0.79
   9  -7   1   -0.06    0.78
  -9  -7   1   -0.10    0.71
   9  -7  -1   -0.12    0.79
   9  -8   1    0.50    0.70
  -9  -8  -1    1.42    0.95
   9  -8  -1    1.39    0.94
  -9  -8   1    1.12    0.80
   9  -9   1   -0.96    0.98
  -9  -9  -1   -2.18    0.97
   9  -9  -1   -0.63    1.03
  -9  -9   1    0.43    0.86
   9   0  -2    0.01    0.23
   9   0   2   -0.22    0.27
  -9   0  -2   -0.13    0.27
   9  -1   2   53.06    5.07
   9   1  -2   66.80    5.09
  -9  -1  -2   63.24    5.11
  -9   1  -2   61.82    5.11
   9   1   2   50.34    5.06
   9  -1  -2   61.74    5.07
  -9  -1   2   51.35    5.06
  -9  -2  -2   47.55    4.11
   9  -2   2   42.58    4.07
   9   2   2   46.64    4.07
  -9  -2   2   48.87    4.08
   9  -3   2   24.63    2.37
  -9  -3  -2   28.37    2.46
  -9  -3   2   26.11    2.38
   9   3   2   27.08    2.38
   9  -4   2   21.34    1.98
  -9  -4  -2   23.08    2.09
   9  -4   2   19.98    2.06
  -9  -4   2   21.57    2.02
   9  -5   2   11.36    1.26
   9  -5   2   11.05    1.14
  -9  -5  -2    8.96    1.16
   9  -5  -2   10.41    1.18
  -9  -5   2   11.44    1.18
  -9  -6  -2    0.40    0.70
   9  -6   2   -0.76    0.65
  -9  -6   2    0.35    0.54
   9  -6  -2    0.00    0.69
   9  -7   2    4.23    0.95
  -9  -7  -2    3.18    0.92
  -9  -7   2    4.18    0.88
   9  -7  -2    3.90    0.97
   9  -8   2   -0.19    0.88
  -9  -8  -2    1.30    0.98
  -9  -8   2    1.28    0.74
   9  -8  -2    1.19    0.95
   9  -9   2    2.35    1.03
  -9  -9  -2   -0.10    1.05
  -9  -9   2    0.32    0.95
   9  -9  -2    1.38    1.12
  -9   0  -3   -0.14    0.39
   9   0   3    0.11    0.32
   9   0  -3   -0.12    0.23
   9   1  -3    4.35    0.55
   9  -1   3    4.44    0.57
  -9  -1  -3    4.52    0.61
   9  -1  -3    4.62    0.53
  -9   1  -3    4.88    0.60
   9   1   3    5.18    0.58
   9   2  -3    6.36    0.67
  -9  -2  -3    4.62    0.71
   9  -2   3    4.95    0.66
  -9  -2   3    4.28    0.53
  -9   2  -3    5.75    0.65
   9   2   3    4.65    0.65
   9  -3   3    4.09    0.57
  -9  -3  -3    3.74    0.69
   9   3   3    4.83    0.64
  -9  -3   3    3.86    0.51
   9  -4   3    0.79    0.52
   9  -4   3    1.06    0.53
  -9  -4  -3    1.46    0.60
  -9  -4   3    0.93    0.37
   9   4   3    0.32    0.37
  -9  -5  -3    1.59    0.68
   9  -5   3    1.42    0.62
   9  -5   3    1.04    0.63
   9  -5  -3    0.78    0.63
  -9  -5   3    1.66    0.47
   9  -6   3    3.93    0.84
  -9  -6  -3    3.57    0.74
  -9  -6   3    3.58    0.68
   9  -6  -3    3.90    0.74
   9  -7   3    2.10    0.84
  -9  -7  -3    3.03    0.91
  -9  -7   3    1.73    0.68
   9  -7  -3    1.65    0.69
   9  -8   3    3.58    0.96
  -9  -8  -3    1.52    0.95
   9  -8  -3    0.85    0.97
  -9  -8   3    1.62    0.78
   9   0   4   -0.11    0.28
   9   0  -4    0.11    0.23
  -9   0  -4   -0.01    0.40
   9  -1   4   40.49    3.78
  -9  -1  -4   42.27    3.80
   9   1  -4   43.94    3.75
   9   1   4   42.30    3.80
  -9   1  -4   43.84    3.80
  -9  -2  -4   46.35    3.86
   9  -2   4   41.58    3.82
   9   2  -4   43.48    3.78
  -9   2  -4   41.08    3.81
   9   2   4   42.33    3.81
   9  -3   4   20.90    2.04
  -9  -3  -4   21.18    2.09
   9   3   4   22.26    2.04
   9  -4   4   20.44    2.11
  -9  -4  -4   23.49    2.16
   9  -4   4   22.34    2.16
   9   4   4   21.22    2.11
  -9  -4   4   23.67    2.02
   9  -4  -4   23.62    2.17
  -9  -5  -4    1.62    0.55
   9  -5   4    1.08    0.51
   9  -5   4   -0.41    0.58
   9   5   4    0.41    0.61
   9  -5  -4    1.39    0.64
  -9  -5   4    0.28    0.38
   9  -6   4    1.36    0.61
  -9  -6  -4    1.40    0.79
   9  -6   4    1.51    0.71
   9  -6  -4    1.02    0.71
  -9  -6   4    0.88    0.48
   9  -7   4    1.09    0.77
  -9  -7  -4    1.47    0.69
  -9  -7   4    1.08    0.57
   9  -7  -4    2.57    0.92
  -9  -8  -4    0.83    0.73
   9  -8   4    0.24    0.87
   9  -8  -4    0.73    0.73
  -9   0  -5   -0.21    0.44
   9   0   5   -0.07    0.32
   9   0  -5   -0.02    0.23
   9  -1   5    3.05    0.57
  -9  -1  -5    3.88    0.65
   9   1  -5    3.90    0.46
   9   1   5    2.34    0.62
  -9   1  -5    3.54    0.63
   9   2  -5    3.40    0.50
  -9  -2  -5    3.68    0.69
   9  -2   5    3.77    0.59
   9   2   5    4.13    0.69
  -9   2  -5    4.26    0.66
   9  -3   5    1.91    0.50
  -9  -3  -5    0.40    0.59
   9  -3   5    0.62    0.55
   9   3   5    2.13    0.50
  -9  -4  -5    0.22    0.61
   9  -4   5    0.29    0.52
   9  -4   5    1.11    0.50
   9   4   5    0.95    0.64
   9  -4  -5    0.24    0.51
  -9  -5  -5    0.34    0.53
   9  -5   5    1.17    0.76
   9  -5   5    0.64    0.58
   9   5   5    0.33    0.51
   9  -5  -5    1.30    0.65
   9  -6   5    0.37    0.82
   9  -6   5   -0.57    0.63
  -9  -6  -5    0.69    0.81
   9   6   5    0.66    0.59
   9  -6  -5   -0.09    0.71
   9  -7   5   -1.17    0.81
  -9  -7  -5    1.11    0.89
   9  -7  -5    0.66    0.84
   9  -8   5    0.21    0.83
  -9  -8  -5    0.25    0.73
   9  -8  -5    0.34    0.95
  -9   0  -6   -0.10    0.47
   9   0  -6   -0.34    0.25
   9   0   6    0.01    0.55
   9   0   6   -0.05    0.43
   9  -1   6   50.71    3.99
   9  -1   6   51.96    3.95
   9   1  -6   41.58    3.86
  -9  -1  -6   36.26    3.92
   9   1   6   50.04    3.96
  -9   1  -6   38.67    3.93
  -9  -2  -6   20.90    2.01
   9   2  -6   20.26    1.86
   9  -2   6   19.26    1.94
   9   2   6   20.52    2.02
  -9   2  -6   21.49    1.99
   9  -3   6    5.37    0.84
   9  -3   6    4.99    0.67
  -9  -3  -6    3.87    0.79
  -9   3  -6    3.45    0.64
   9   3   6    4.58    0.84
  -9  -4  -6   18.97    1.83
   9  -4   6   18.45    1.79
   9  -4   6   16.85    1.80
   9  -4  -6   18.12    1.81
   9   4   6   17.85    1.81
   9  -5   6    3.30    0.82
  -9  -5  -6    6.53    1.00
   9  -5   6    5.59    1.02
   9   5   6    4.78    0.97
   9  -5  -6    4.46    0.89
   9  -6   6    0.70    0.73
  -9  -6  -6    0.77    0.64
   9  -6   6    0.46    0.91
   9   6   6    1.09    0.87
   9  -6  -6    0.71    0.71
   9  -7   6    4.06    0.88
  -9  -7  -6    5.57    1.17
   9  -7  -6    4.94    1.06
   9   7   6    3.10    1.08
   9   0   7    0.21    0.64
  -9   0  -7    0.05    0.51
  -9  -1  -7    3.76    0.71
   9  -1   7    5.19    0.84
   9   1   7    5.55    0.76
  -9   1  -7    2.61    0.70
  -9  -2  -7    3.77    0.77
   9  -2   7    4.47    0.86
   9  -2   7    6.17    0.69
  -9   2  -7    3.29    0.71
   9   2   7    5.19    0.90
   9  -3   7    0.70    0.71
   9  -3   7    0.76    0.46
  -9  -3  -7    0.05    0.61
  -9   3  -7    1.47    0.60
   9   3   7    0.84    0.57
   9  -4   7    0.25    0.74
  -9  -4  -7    1.44    0.74
   9  -4   7    0.41    0.54
   9   4   7   -1.13    0.74
   9  -4  -7    0.91    0.52
  -9  -5  -7    1.14    0.83
   9  -5   7    1.64    0.61
   9  -5   7    2.62    0.75
   9  -5  -7    1.11    0.74
   9   5   7    1.80    0.71
  -9  -6  -7    0.98    0.90
   9  -6   7   -0.01    0.66
   9  -6   7   -0.54    0.66
   9  -6  -7    0.77    0.76
   9   6   7   -0.07    0.84
  -9  -7  -7   -0.34    0.70
   9  -7   7    1.85    1.10
   9   7   7    0.92    1.05
   9  -7  -7    0.10    0.81
  -9   0  -8   -0.51    0.52
   9   0   8    0.15    0.54
   9  -1   8    6.40    1.04
   9  -1   8    5.44    0.72
  -9  -1  -8    7.52    0.93
   9   1   8    5.98    1.05
  -9   1  -8    7.70    0.95
   9  -2   8   10.20    1.08
  -9  -2  -8   11.28    1.25
   9  -2   8   10.79    1.23
   9   2   8   10.83    1.36
  -9   2  -8    8.30    1.16
   9  -3   8    2.47    0.54
  -9  -3  -8    4.58    0.71
   9  -3   8    2.41    0.90
  -9   3  -8    4.41    0.85
   9   3   8    3.76    0.78
   9  -3  -8    4.08    0.66
  -9  -4  -8    7.82    1.19
   9  -4   8    9.94    1.31
   9  -4  -8    7.75    1.06
   9   4   8    8.25    1.16
  -9  -5  -8    4.95    1.08
   9  -5   8    4.57    1.11
   9   5   8    6.55    1.23
   9  -5  -8    4.93    0.97
   9  -6   8    0.20    1.03
  -9  -6  -8    1.94    0.99
   9  -6  -8    0.00    0.77
   9   6   8   -1.32    0.98
   9   0   9    0.73    0.86
  -9   0  -9    1.18    0.63
  -9  -1  -9   -0.66    0.60
   9  -1   9    1.11    0.84
  -9   1  -9    0.25    0.60
   9   1   9   -0.36    0.83
  -9  -2  -9    0.51    0.64
   9  -2   9    0.33    0.84
   9   2   9    0.74    0.90
  -9   2  -9    0.43    0.68
   9  -3   9    0.27    0.65
  -9  -3  -9    0.17    0.66
  -9   3  -9   -0.95    0.70
   9   3   9   -0.62    0.88
   9  -4   9    1.45    0.77
  -9  -4  -9    0.44    0.80
   9   4   9    0.27    0.99
  -9  -5  -9    0.46    0.90
   9  -5   9    0.62    1.02
   9   5   9   -0.47    0.75
   9   0  10    1.23    0.91
  -9   0 -10    0.47    0.67
   9  -1  10    9.77    1.45
  -9  -1 -10    9.55    1.27
  -9   1 -10   11.10    1.34
   9   1  10   10.86    1.37
  -9  -2 -10    5.76    0.98
   9  -2  10    4.71    1.18
   9   2  10    5.38    1.23
  -9   2 -10    5.93    0.94
  -9  -3 -10    4.19    0.92
   9  -3  10    3.87    1.13
  -9   3 -10    4.24    0.89
   9   3  10    3.66    1.18
   9  -4  10    2.67    1.13
  -9  -4 -10    2.79    0.92
   9   4  10    1.59    0.85
   9   0  11   -1.30    0.94
   9  -1  11    1.08    0.79
   9   1  11   -0.20    0.76
 -10   0   0   71.92    6.54
  10   0   0   77.94    6.52
  10  -1   0    0.01    0.24
 -10  -1   0   -0.61    0.34
  10   1   0    0.51    0.23
 -10  -2   0    2.09    0.48
  10  -2   0    2.52    0.41
  10   2   0    2.62    0.39
 -10  -3   0   34.97    3.13
  10  -3   0   34.82    3.10
 -10  -4   0   12.72    1.29
 -10  -5   0   29.72    2.70
  10  -5   0   27.50    2.66
  10  -6   0    3.33    0.90
 -10  -6   0    5.76    0.91
  10  -7   0   -0.36    0.81
 -10  -7   0    1.50    0.78
  10  -8   0    0.56    0.94
 -10  -8   0    1.50    0.91
 -10   0   1   62.46    5.69
  10   0   1   62.28    5.67
 -10   0  -1   71.37    5.72
  10   1  -1   15.74    1.53
 -10  -1  -1   16.59    1.65
  10  -1   1   16.92    1.57
  10  -1  -1   18.33    1.56
 -10   1  -1   17.08    1.64
  10   1   1   18.25    1.57
 -10  -1   1   17.11    1.60
  10  -2   1   34.59    3.03
 -10  -2  -1   33.88    3.10
 -10  -2   1   31.45    3.06
  10  -2  -1   35.77    3.01
  10   2   1   34.88    3.03
  10  -3   1   33.18    2.74
 -10  -3  -1   29.17    2.79
 -10  -3   1   28.62    2.75
 -10  -4  -1    6.11    0.68
  10  -4   1    3.40    0.63
 -10  -4   1    2.92    0.63
  10  -5   1    3.89    0.78
 -10  -5  -1    2.40    0.74
  10  -5  -1    2.09    0.74
 -10  -5   1    5.29    0.73
  10  -6   1    1.39    0.64
 -10  -6  -1    5.22    0.86
 -10  -6   1    1.94    0.70
  10  -6  -1    4.89    0.89
 -10  -7  -1    1.81    0.84
  10  -7   1    1.06    0.64
 -10  -7   1    0.69    0.81
  10  -7  -1    2.10    0.89
 -10  -8  -1    1.54    0.96
  10  -8   1    0.24    0.93
  10  -8  -1    0.64    0.72
 -10  -8   1   -0.02    0.81
 -10   0  -2   57.51    4.73
  10   0   2   49.94    4.68
  10  -1   2    2.19    0.43
 -10  -1  -2    3.25    0.47
 -10  -1   2    1.49    0.37
  10   1   2    2.03    0.42
 -10   1  -2    3.65    0.52
 -10  -2  -2   12.06    1.19
  10  -2   2   11.06    1.09
  10   2   2    9.94    1.07
 -10  -2   2   10.27    1.08
  10  -3   2    8.41    0.89
 -10  -3  -2    5.95    0.86
 -10  -3   2    7.94    0.86
  10   3   2    8.32    0.88
  10  -4   2   -0.45    0.45
 -10  -4  -2   -0.17    0.53
 -10  -4   2    0.21    0.41
  10  -5   2    9.91    1.12
  10  -5   2    9.56    1.17
 -10  -5  -2    9.93    1.18
 -10  -5   2    9.82    1.06
  10  -5  -2    6.41    1.12
  10  -6   2    0.81    0.73
 -10  -6  -2    0.84    0.73
 -10  -6   2    0.95    0.65
  10  -6  -2    2.12    0.79
 -10  -7  -2    0.06    0.60
  10  -7   2   -0.43    0.77
  10  -7  -2    0.49    0.84
 -10  -7   2   -0.14    0.63
 -10  -8  -2    2.25    1.04
  10  -8   2    2.57    1.03
 -10  -8   2    2.51    0.82
  10  -8  -2    3.52    0.87
 -10   0  -3   12.95    1.54
  10   0   3   17.76    1.48
  10  -1   3    6.29    0.74
 -10  -1  -3    6.15    0.77
 -10   1  -3    6.45    0.81
  10   1   3    7.15    0.75
  10  -2   3    1.94    0.39
 -10  -2  -3    0.88    0.42
 -10  -2   3    2.19    0.35
 -10   2  -3    1.60    0.51
  10   2   3    2.00    0.40
  10  -3   3   20.57    1.97
 -10  -3  -3   20.79    2.03
  10   3   3   20.99    1.93
 -10  -3   3   20.93    1.91
  10  -4   3   13.68    1.35
  10  -4   3   12.28    1.36
 -10  -4  -3   12.00    1.38
  10   4   3   11.86    1.33
 -10  -4   3   12.14    1.25
  10  -5   3    1.13    0.50
 -10  -5  -3    1.17    0.70
  10  -5   3    0.56    0.64
 -10  -5   3    1.59    0.50
  10  -5  -3    0.80    0.64
  10  -6   3    9.47    1.20
 -10  -6  -3   10.84    1.33
  10  -6  -3   10.03    1.32
 -10  -6   3   10.39    1.16
 -10  -7  -3    1.26    0.89
  10  -7   3    1.42    0.65
  10  -7  -3    0.34    0.83
 -10  -7   3    1.10    0.65
  10  -8   3    2.37    1.02
 -10  -8  -3    3.32    0.89
 -10  -8   3    3.85    0.78
  10  -8  -3    2.66    1.08
  10   0   4   61.87    5.15
  10   0  -4   55.10    5.10
 -10   0  -4   58.52    5.17
  10   1  -4    5.37    0.64
 -10  -1  -4    4.72    0.67
  10  -1   4    4.53    0.64
 -10   1  -4    5.55    0.68
  10   1   4    4.36    0.70
  10  -2   4   13.22    1.38
 -10  -2  -4   14.28    1.37
  10   2   4   13.13    1.32
 -10   2  -4   12.90    1.41
  10  -3   4    6.47    0.85
 -10  -3  -4    5.51    0.78
  10   3   4    5.56    0.81
  10  -4   4    0.43    0.60
 -10  -4  -4    0.00    0.62
  10  -4   4    0.21    0.55
  10   4   4    0.34    0.42
 -10  -4   4    0.34    0.28
  10  -5   4    2.47    0.74
 -10  -5  -4    0.81    0.73
  10  -5   4    1.80    0.69
 -10  -5   4    2.81    0.46
  10   5   4    2.53    0.73
  10  -5  -4    1.60    0.68
 -10  -6  -4    0.42    0.60
  10  -6   4    0.27    0.73
  10  -6   4    1.34    0.82
  10  -6  -4    2.71    0.83
 -10  -6   4    1.27    0.47
  10  -7   4   -0.88    0.76
 -10  -7  -4    0.28    0.65
 -10  -7   4    1.06    0.61
  10  -7  -4    0.59    0.84
 -10  -8  -4   -0.21    0.96
  10  -8   4    0.61    0.97
  10  -8  -4    0.54    1.00
  10   0  -5   34.23    2.85
 -10   0  -5   32.30    2.96
  10   0   5   28.48    2.94
  10   1  -5   15.03    1.36
 -10  -1  -5   15.40    1.53
  10  -1   5   14.06    1.50
 -10   1  -5   14.35    1.51
  10   1   5   13.13    1.42
  10  -2   5   19.24    1.98
 -10  -2  -5   24.75    2.10
  10   2   5   19.26    1.98
 -10   2  -5   22.12    1.99
 -10  -3  -5   25.98    2.45
  10  -3   5   26.20    2.43
  10   3   5   24.23    2.36
  10  -4   5    8.36    1.02
  10  -4   5    9.33    1.13
 -10  -4  -5    6.73    1.00
  10   4   5    8.60    1.11
  10  -5   5    3.90    0.70
 -10  -5  -5    2.22    0.65
  10  -5   5    3.14    0.72
  10   5   5    2.15    0.63
  10  -5  -5    1.10    0.66
 -10  -6  -5    5.69    1.12
  10  -6   5    8.22    1.21
  10  -6   5    6.95    1.04
  10   6   5    8.06    1.05
  10  -6  -5    5.02    1.05
 -10  -7  -5   -0.42    0.64
  10  -7   5    0.06    0.76
  10   7   5    1.05    0.90
  10  -7  -5    0.67    0.84
 -10  -8  -5   -0.81    1.00
  10  -8   5    2.62    1.02
  10  -8  -5    1.37    1.05
  10   0  -6    3.58    0.50
 -10   0  -6    3.70    0.73
  10   0   6    6.66    0.86
 -10  -1  -6    7.14    0.90
  10   1  -6    6.21    0.69
  10  -1   6    6.17    0.84
 -10   1  -6    5.27    0.79
  10   1   6    7.15    0.93
 -10  -2  -6    2.47    0.71
  10  -2   6    4.56    0.66
 -10   2  -6    1.89    0.62
  10   2   6    3.54    0.75
  10  -3   6    7.71    0.96
 -10  -3  -6    6.50    0.89
  10  -3   6    6.76    0.87
  10   3   6    6.42    1.02
 -10  -4  -6    0.64    0.71
  10  -4   6    2.18    0.61
  10  -4   6    0.72    0.56
  10  -4  -6    1.46    0.58
  10   4   6    0.23    0.56
  10  -5   6    1.88    0.73
 -10  -5  -6    1.49    0.84
  10  -5   6    2.40    0.87
  10  -5  -6    2.38    0.73
  10   5   6    1.64    0.84
  10  -6   6    1.35    0.77
  10  -6   6    2.05    0.99
 -10  -6  -6    1.71    0.72
  10  -6  -6    1.11    0.79
  10   6   6    2.66    0.98
 -10  -7  -6    0.92    0.99
  10  -7   6    2.39    0.88
  10  -7   6    1.17    0.84
  10  -7  -6    1.83    0.93
  10   7   6    2.68    0.82
 -10   0  -7    8.89    1.09
  10   0   7    8.74    1.08
  10  -1   7    6.68    0.99
 -10  -1  -7    5.39    0.80
 -10   1  -7    6.08    0.89
  10   1   7    6.04    0.98
  10  -2   7    8.34    1.08
  10  -2   7    7.50    0.90
 -10  -2  -7    7.20    1.04
  10   2   7    6.39    0.98
 -10   2  -7    7.73    1.00
 -10  -3  -7    8.92    1.20
  10  -3   7    8.15    1.07
  10  -3   7    9.36    1.18
 -10   3  -7   11.26    1.21
  10   3   7   10.55    1.29
 -10  -4  -7    0.03    0.74
  10  -4   7    0.94    0.83
  10  -4   7    0.45    0.58
  10   4   7    0.45    0.85
  10  -4  -7    1.86    0.58
  10  -5   7    2.44    0.95
  10  -5   7    0.78    0.64
 -10  -5  -7    1.18    0.84
  10   5   7    1.79    0.72
  10  -5  -7    0.74    0.69
 -10  -6  -7   -0.54    0.89
  10  -6   7    1.69    1.06
  10  -6   7   -0.92    0.66
  10   6   7   -0.29    0.67
  10  -6  -7    0.47    0.78
 -10   0  -8   11.18    1.23
  10   0   8    8.50    1.19
 -10  -1  -8    4.09    0.82
  10  -1   8    5.52    0.99
  10   1   8    4.03    0.82
 -10   1  -8    4.96    0.83
 -10  -2  -8    3.59    0.81
  10  -2   8    4.02    0.77
  10  -2   8    4.37    0.63
  10   2   8    3.52    0.81
 -10   2  -8    2.88    0.77
  10  -3   8    5.38    0.77
  10  -3   8    6.45    1.12
 -10  -3  -8    5.34    0.97
  10   3   8    5.75    1.09
 -10   3  -8    6.63    0.96
 -10  -4  -8    0.84    0.81
  10  -4   8    3.04    0.97
  10   4   8    1.00    0.74
  10  -4  -8    1.48    0.66
  10  -5   8    2.84    1.07
 -10  -5  -8    1.33    0.93
  10  -5  -8    2.29    0.75
  10   5   8    1.49    1.08
  10  -6   8    1.98    1.11
 -10  -6  -8    2.52    1.03
  10  -6  -8    1.40    0.83
  10   6   8    0.86    1.10
  10   0   9   11.63    1.46
 -10   0  -9    9.33    1.23
  10  -1   9   -0.17    0.83
 -10  -1  -9    0.13    0.64
  10   1   9    0.71    0.89
 -10   1  -9    0.99    0.65
 -10  -2  -9    0.94    0.70
  10  -2   9    0.26    0.90
  10   2   9    2.04    0.78
 -10   2  -9    1.19    0.70
 -10  -3  -9    2.41    0.82
  10  -3   9    3.00    1.03
 -10   3  -9    3.34    0.83
  10   3   9    2.25    0.81
  10  -4   9    1.59    1.07
 -10  -4  -9    2.89    0.90
  10   4   9   -0.06    0.75
  10  -5   9    0.32    1.11
 -10  -5  -9    1.51    0.95
  10   5   9   -0.26    1.11
  10   0  10   13.02    1.63
 -10   0 -10   14.21    1.58
  10  -1  10    0.01    0.95
 -10  -1 -10    1.47    0.73
  10   1  10    0.86    1.02
 -10   1 -10    0.73    0.71
 -10  -2 -10    3.73    0.89
  10  -2  10    5.46    1.19
 -10   2 -10    2.73    0.90
  10   2  10    3.56    0.98
  10  -3  10    1.47    1.04
 -10  -3 -10    1.50    0.90
 -10   3 -10    0.74    0.79
  10   3  10    0.08    0.78
  10   0  11    0.78    1.07
 -11   0   0    0.93    0.40
  11   0   0    0.76    0.28
  11   1   0   17.92    1.65
  11  -1   0   19.51    1.66
 -11  -1   0   16.76    1.73
  11   2   0    1.46    0.33
 -11  -2   0    1.78    0.49
  11  -2   0    1.80    0.35
  11  -3   0   18.29    1.67
 -11  -3   0   17.13    1.75
 -11  -4   0   18.66    1.77
  11  -4   0   16.55    1.66
  11  -5   0    0.24    0.65
 -11  -5   0    0.37    0.62
 -11  -6   0    0.27    0.70
  11  -6   0    0.35    0.76
  11  -7   0    0.75    0.85
 -11  -7   0    0.08    0.79
  11  -8   0    1.28    0.75
 -11  -8   0   -0.16    0.88
  11   0  -1   -0.34    0.20
 -11   0   1    0.35    0.36
  11   0   1   -0.32    0.27
 -11   0  -1   -0.43    0.38
  11  -1   1  126.14   10.30
 -11  -1  -1  113.00   10.33
  11   1  -1  112.73   10.27
 -11   1  -1  118.18   10.33
 -11  -1   1  124.29   10.32
  11   1   1  120.99   10.30
  11  -1  -1  116.35   10.27
  11  -2   1   29.00    2.35
 -11  -2  -1   24.82    2.41
  11   2  -1   24.61    2.31
 -11  -2   1   28.06    2.38
  11   2   1   27.59    2.34
  11  -2  -1   23.10    2.31
 -11  -3  -1   10.73    1.17
  11  -3   1   10.86    1.13
  11  -3  -1   10.38    1.08
 -11  -3   1   12.12    1.20
  11   3   1   12.09    1.13
 -11  -4  -1   20.24    2.12
  11  -4   1   22.04    2.03
 -11  -4   1   22.36    2.08
  11  -5   1    1.06    0.67
 -11  -5  -1    1.00    0.65
  11  -5  -1   -0.22    0.64
 -11  -5   1    0.57    0.55
  11  -6   1    0.69    0.77
 -11  -6  -1    0.13    0.69
 -11  -6   1    2.16    0.70
  11  -6  -1    0.48    0.58
 -11  -7  -1    1.73    0.68
  11  -7   1    0.92    0.87
 -11  -7   1    0.64    0.75
  11  -7  -1    0.53    0.66
  11  -8   1   -0.59    0.93
 -11  -8  -1    0.58    0.97
  11  -8  -1   -0.09    0.96
 -11  -8   1    0.03    0.81
 -11   0  -2    0.36    0.44
  11   0   2   -0.16    0.31
  11  -1   2    1.33    0.31
 -11  -1  -2    0.69    0.47
 -11   1  -2    0.92    0.35
  11   1   2    0.56    0.35
 -11  -1   2    0.58    0.33
  11   2  -2    4.62    0.48
 -11  -2  -2    3.70    0.69
  11  -2   2    3.45    0.59
 -11  -2   2    3.87    0.58
  11   2   2    4.26    0.58
 -11  -3  -2    2.01    0.59
  11  -3   2    1.90    0.49
  11   3   2    2.58    0.50
 -11  -3   2    2.05    0.51
  11  -4   2    2.86    0.53
 -11  -4  -2    2.45    0.57
 -11  -4   2    2.80    0.59
  11   4   2    2.78    0.60
  11  -5   2   -0.65    0.46
 -11  -5  -2    0.03    0.66
  11  -5   2    0.18    0.55
 -11  -5   2   -0.42    0.54
  11  -5  -2    0.52    0.67
 -11  -6  -2    2.10    0.66
  11  -6   2    3.01    0.86
 -11  -6   2    3.87    0.71
  11  -6  -2    1.14    0.64
 -11  -7  -2    0.14    0.66
  11  -7   2   -0.76    0.82
  11  -7  -2    0.43    0.84
 -11  -7   2    0.50    0.67
 -11  -8  -2   -0.32    0.97
  11  -8   2    1.53    0.99
 -11  -8   2    0.93    0.76
  11  -8  -2    0.00    0.72
  11   0   3    0.41    0.39
 -11   0  -3   -0.01    0.49
  11  -1   3   24.63    2.25
 -11  -1  -3   26.00    2.28
  11   1   3   23.12    2.22
 -11   1  -3   24.44    2.30
  11  -2   3   28.63    2.59
 -11  -2  -3   28.71    2.63
 -11  -2   3   28.77    2.56
 -11   2  -3   28.53    2.65
  11   2   3   28.21    2.61
  11  -3   3    6.64    0.84
 -11  -3  -3    5.00    0.79
 -11  -3   3    7.00    0.72
  11   3   3    5.80    0.81
 -11  -4  -3   26.86    2.43
  11  -4   3   24.68    2.42
  11   4   3   25.52    2.37
 -11  -4   3   25.59    2.35
  11  -5   3   14.40    1.72
  11  -5   3   17.91    1.82
 -11  -5  -3   14.30    1.76
  11   5   3   19.64    1.76
  11  -5  -3   16.72    1.71
 -11  -5   3   16.66    1.64
  11  -6   3    2.47    0.86
 -11  -6  -3    2.45    0.89
  11  -6   3    2.68    0.69
 -11  -6   3    2.92    0.67
  11  -6  -3    2.87    0.88
 -11  -7  -3    3.33    1.04
  11  -7   3    2.44    0.97
  11  -7  -3    4.76    1.09
 -11  -7   3    4.59    0.81
  11  -8   3   -0.05    0.95
 -11  -8  -3    0.10    0.75
  11  -8  -3    1.03    0.98
 -11  -8   3    0.11    0.73
 -11   0  -4    0.55    0.40
  11   0   4   -0.37    0.31
  11  -1   4    2.99    0.62
 -11  -1  -4    3.54    0.68
  11   1   4    3.53    0.63
 -11   1  -4    3.18    0.55
 -11  -2  -4    1.68    0.48
  11  -2   4    1.52    0.54
 -11   2  -4    0.91    0.42
  11   2   4    0.84    0.52
  11  -3   4    2.52    0.52
 -11  -3  -4    1.01    0.65
  11   3   4    2.32    0.50
  11  -4   4    4.28    0.80
 -11  -4  -4    4.96    0.90
  11  -4   4    5.68    0.87
 -11  -4   4    4.69    0.56
  11   4   4    4.76    0.82
  11  -5   4    0.33    0.53
 -11  -5  -4   -1.15    0.70
  11  -5   4    0.05    0.65
  11   5   4    0.45    0.66
  11  -5  -4   -0.08    0.67
 -11  -5   4    0.34    0.38
  11  -6   4    0.19    0.74
 -11  -6  -4    0.22    0.60
  11  -6   4    0.96    0.83
 -11  -6   4    1.29    0.49
  11   6   4    1.16    0.61
  11  -6  -4    0.46    0.75
  11  -7   4   -0.03    0.81
 -11  -7  -4    0.37    0.68
  11  -7  -4    1.37    0.86
 -11  -8  -4   -0.39    1.01
  11  -8   4    0.09    0.90
  11  -8  -4    0.97    1.04
  11   0   5   -0.47    0.38
 -11   0  -5   -0.17    0.39
  11  -1   5   32.73    3.30
 -11  -1  -5   37.27    3.29
 -11   1  -5   41.39    3.33
  11   1   5   33.68    3.26
 -11  -2  -5   12.81    1.46
  11  -2   5   14.24    1.38
  11   2   5   14.39    1.38
 -11   2  -5   11.72    1.42
  11  -3   5    4.91    0.87
 -11  -3  -5    5.64    0.81
  11   3   5    5.33    0.78
  11  -4   5    9.14    1.22
 -11  -4  -5   11.01    1.25
  11  -4   5    8.23    1.13
  11   4   5    9.89    1.21
 -11  -5  -5    5.68    1.08
  11  -5   5    8.67    1.04
  11  -5   5    6.42    1.08
  11   5   5    7.19    0.97
  11  -5  -5    4.74    0.99
  11  -6   5    0.61    0.70
 -11  -6  -5    0.29    0.83
  11  -6   5    0.48    0.66
  11   6   5    0.91    0.83
  11  -6  -5   -0.49    0.72
  11  -7   5    1.40    0.94
 -11  -7  -5    2.97    0.83
  11   7   5    1.97    0.79
  11  -7  -5    0.68    0.69
  11   0   6    0.12    0.46
 -11   0  -6   -0.34    0.57
 -11  -1  -6    2.54    0.72
  11  -1   6    3.71    0.66
  11   1   6    3.01    0.75
 -11   1  -6    3.54    0.62
  11  -2   6    1.33    0.52
 -11  -2  -6    2.02    0.70
  11   2   6    0.82    0.51
 -11   2  -6    1.20    0.62
 -11  -3  -6    1.97    0.58
  11  -3   6    1.35    0.64
  11  -3   6    0.32    0.56
  11   3   6    1.37    0.58
 -11  -4  -6    0.74    0.75
  11  -4   6   -0.32    0.65
  11  -4   6    1.05    0.80
  11   4   6    0.94    0.59
  11  -4  -6    0.04    0.58
  11  -5   6    0.74    0.64
  11  -5   6    0.81    0.66
 -11  -5  -6    0.88    0.83
  11  -5  -6    1.09    0.69
  11   5   6    1.18    0.85
  11  -6   6    0.60    0.74
  11  -6   6    0.41    0.71
 -11  -6  -6    2.15    0.73
  11   6   6    1.74    0.97
  11  -6  -6    0.55    0.79
  11  -7   6    0.86    1.13
 -11  -7  -6    0.35    0.98
  11  -7   6    0.52    0.74
  11   7   6   -0.17    0.73
  11  -7  -6    1.10    0.90
 -11   0  -7    0.58    0.64
  11   0   7   -0.77    0.47
 -11  -1  -7   29.17    2.65
  11  -1   7   24.66    2.64
 -11   1  -7   28.03    2.64
  11   1   7   27.50    2.59
  11  -2   7    4.79    0.93
 -11  -2  -7    7.27    0.93
 -11   2  -7    3.71    0.81
  11   2   7    3.40    0.76
  11  -3   7    1.53    0.60
 -11  -3  -7    1.92    0.75
  11  -3   7    1.18    0.62
  11   3   7    1.57    0.81
 -11   3  -7    1.01    0.70
  11  -4   7    5.82    0.87
  11  -4   7    4.21    1.08
 -11  -4  -7    4.50    0.99
  11  -4  -7    5.93    0.86
  11   4   7    4.37    1.08
 -11  -5  -7    1.08    0.87
  11  -5   7    1.26    0.96
  11  -5   7    0.31    0.59
  11  -5  -7   -0.12    0.76
  11   5   7    1.00    0.70
  11  -6   7    1.49    1.06
 -11  -6  -7    1.63    0.98
  11  -6   7    0.55    0.64
  11  -6  -7   -0.64    0.86
  11   6   7    0.49    0.77
  11   0   8    0.62    0.81
 -11   0  -8    0.49    0.67
  11  -1   8    5.27    1.04
 -11  -1  -8    4.58    0.78
  11   1   8    4.43    1.05
 -11   1  -8    5.95    0.92
  11  -2   8   -0.18    0.53
  11  -2   8   -0.40    0.56
 -11  -2  -8    1.92    0.70
 -11   2  -8   -0.55    0.70
  11   2   8    1.99    0.87
 -11  -3  -8    3.13    0.86
  11  -3   8    2.74    0.64
  11  -3   8    2.60    0.79
  11   3   8    3.86    1.01
 -11   3  -8    4.28    0.88
 -11  -4  -8   -0.17    0.81
  11  -4   8   -1.06    0.89
  11   4   8    1.12    1.01
 -11  -5  -8   -0.02    0.90
  11  -5   8    1.11    0.79
  11   5   8    0.99    0.79
  11  -5  -8    0.68    0.92
 -11   0  -9    0.01    0.66
  11   0   9   -0.28    0.92
 -11  -1  -9    2.35    0.80
  11  -1   9    2.27    1.00
 -11   1  -9    1.68    0.84
  11   1   9    3.63    0.84
  11  -2   9    3.39    1.10
 -11  -2  -9    6.29    1.00
  11   2   9    3.56    1.18
 -11   2  -9    5.56    0.94
 -11  -3  -9    1.01    0.81
  11  -3   9   -1.14    0.96
 -11   3  -9   -0.16    0.75
  11   3   9   -0.20    0.97
  11  -4   9    1.41    1.07
 -11  -4  -9    2.49    0.92
  11   4   9    2.00    1.10
  11   0  10   -0.58    0.76
 -11   0 -10   -0.02    0.72
  11  -1  10    3.00    1.11
 -11  -1 -10    3.31    0.89
 -11   1 -10    4.02    0.89
  11   1  10    2.75    1.16
 -11  -2 -10   -0.44    0.76
  11  -2  10    0.17    1.05
  11   2  10    0.57    1.12
 -11   2 -10    1.06    0.77
  11  -3  10    0.53    0.80
 -11  -3 -10    0.18    0.84
 -11   3 -10   -1.51    0.78
  11   3  10   -0.76    1.07
 -12   0   0   42.42    3.70
  12   0   0   40.58    3.64
 -12  -1   0    2.98    0.57
  12   1   0    2.69    0.41
  12  -1   0    2.84    0.44
 -12  -2   0    2.26    0.54
  12   2   0    1.58    0.37
  12  -2   0    1.20    0.38
  12  -3   0   14.41    1.49
  12   3   0   16.78    1.49
 -12  -3   0   16.01    1.62
  12  -4   0   39.57    3.79
 -12  -4   0   46.57    3.88
 -12  -5   0    3.46    0.79
  12  -5   0    3.69    0.86
 -12  -6   0   15.85    1.68
  12  -6   0   14.35    1.65
 -12  -7   0    0.38    0.81
  12  -7   0    1.20    0.93
  12  -8   0    2.17    0.85
 -12  -8   0    2.55    0.97
 -12   0  -1   32.63    2.86
  12   0   1   27.88    2.78
 -12   0   1   30.44    2.82
  12   0  -1   33.73    2.75
  12  -1   1    0.92    0.36
  12   1  -1    1.96    0.32
 -12  -1  -1    2.12    0.53
 -12   1  -1    1.88    0.52
  12  -1  -1    1.67    0.32
 -12  -1   1    0.82    0.43
  12   1   1    1.48    0.35
 -12  -2  -1    7.41    0.91
  12   2  -1    8.70    0.75
  12  -2   1    5.50    0.78
 -12  -2   1    4.68    0.81
  12  -2  -1    8.40    0.75
  12   2   1    6.89    0.78
 -12  -3  -1   10.66    1.18
  12  -3   1   11.36    1.09
  12  -3  -1    9.18    1.03
  12   3   1   10.37    1.07
 -12  -3   1    9.82    1.11
 -12  -4  -1    0.83    0.63
  12  -4   1    1.29    0.52
 -12  -4   1    1.05    0.56
  12   4   1    1.87    0.41
 -12  -5  -1    5.90    0.82
  12  -5   1    4.27    0.80
 -12  -5   1    4.63    0.81
  12  -5  -1    5.39    0.95
 -12  -6  -1    0.78    0.76
  12  -6   1    0.69    0.81
 -12  -6   1    1.14    0.77
  12  -6  -1    1.19    0.63
 -12  -7  -1   -0.34    0.79
  12  -7   1    1.04    0.92
  12  -7  -1    0.08    0.67
 -12  -7   1   -0.19    0.73
 -12  -8  -1    0.63    0.97
  12  -8   1    0.43    1.02
 -12  -8   1    0.10    0.84
  12  -8  -1    0.12    0.97
 -12   0  -2   23.52    2.21
  12   0   2   23.24    2.12
  12  -1   2    0.24    0.37
 -12  -1  -2    0.98    0.52
 -12  -1   2    0.49    0.41
  12   1   2    0.36    0.28
 -12   1  -2    1.09    0.50
  12   2  -2    8.30    0.75
 -12  -2  -2    7.09    0.95
  12  -2   2    7.58    0.87
 -12  -2   2    6.54    0.82
  12   2   2    6.88    0.85
  12  -3   2    4.65    0.73
 -12  -3  -2    7.10    0.92
  12   3   2    7.01    0.76
 -12  -3   2    7.03    0.81
 -12  -4  -2    4.53    0.95
  12  -4   2    6.52    0.90
 -12  -4   2    8.68    0.92
  12   4   2    6.90    0.88
 -12  -5  -2    1.95    0.76
  12  -5   2    1.09    0.66
  12  -5   2    1.48    0.59
  12  -5  -2    2.19    0.76
 -12  -5   2    1.79    0.58
 -12  -6  -2    1.23    0.80
  12  -6   2    1.36    0.83
 -12  -6   2    0.92    0.62
  12  -6  -2    0.63    0.60
  12  -7   2    2.32    0.96
 -12  -7  -2    1.70    0.73
  12  -7  -2    1.48    0.92
 -12  -7   2    1.41    0.82
  12  -8   2    0.15    0.98
 -12  -8  -2   -1.41    0.99
  12  -8  -2   -0.58    0.95
 -12  -8   2    2.73    0.92
 -12   0  -3   24.97    2.33
  12   0   3   25.27    2.32
 -12  -1  -3    5.18    0.84
  12  -1   3    4.84    0.74
 -12   1  -3    5.69    0.82
  12   1   3    6.63    0.72
 -12  -2  -3   22.12    2.03
  12   2  -3   22.02    1.89
  12  -2   3   19.31    2.00
  12   2   3   19.86    2.01
 -12   2  -3   22.19    2.02
 -12  -3  -3    9.29    1.07
  12  -3   3    9.03    1.01
  12   3   3    8.46    0.99
 -12  -3   3    9.33    0.98
  12  -4   3    1.61    0.65
 -12  -4  -3    1.50    0.68
  12   4   3    2.36    0.64
 -12  -4   3    1.53    0.48
 -12  -5  -3    4.58    0.76
  12  -5   3    3.33    0.84
  12  -5   3    3.62    0.83
  12  -5  -3    4.13    0.86
  12   5   3    3.74    0.80
 -12  -5   3    3.17    0.66
 -12  -6  -3    1.92    0.88
  12  -6   3    0.41    0.80
  12  -6   3    1.93    0.84
 -12  -6   3    2.22    0.61
  12  -6  -3   -0.43    0.79
  12   6   3    1.09    0.60
 -12  -7  -3    0.09    0.94
  12  -7   3   -0.03    0.88
  12  -7  -3    1.87    0.99
 -12  -7   3    0.45    0.64
 -12  -8  -3   -1.07    0.99
  12  -8   3    0.26    0.98
  12  -8  -3   -0.03    1.00
 -12  -8   3   -0.70    0.77
 -12   0  -4   16.71    1.72
  12   0   4   16.57    1.66
  12  -1   4    3.89    0.72
 -12  -1  -4    4.37    0.79
 -12   1  -4    5.12    0.69
  12   1   4    4.28    0.72
 -12  -2  -4    5.88    0.88
  12  -2   4    6.87    0.92
  12   2   4    8.54    0.95
 -12   2  -4    7.09    0.95
 -12  -3  -4    7.22    1.05
  12  -3   4    7.23    0.91
  12   3   4    7.56    0.91
  12  -4   4    1.83    0.54
  12  -4   4    1.40    0.54
 -12  -4  -4    1.09    0.73
 -12  -4   4    0.47    0.36
  12   4   4    0.93    0.65
  12  -5   4    0.55    0.76
  12  -5   4    0.96    0.74
 -12  -5  -4    0.32    0.76
 -12  -5   4    0.43    0.40
  12   5   4    0.97    0.55
  12  -5  -4    0.16    0.72
  12  -6   4    2.20    0.74
 -12  -6  -4    1.98    0.74
  12  -6   4    2.26    0.84
  12   6   4    1.20    0.65
  12  -6  -4    1.98    0.69
 -12  -7  -4    0.31    0.70
  12  -7   4   -0.90    0.82
  12  -7  -4    0.88    0.70
  12   7   4    1.86    0.95
  12   0   5   33.11    3.15
 -12   0  -5   35.09    3.18
  12  -1   5    2.77    0.58
 -12  -1  -5    2.20    0.71
 -12   1  -5    1.87    0.68
  12   1   5    4.24    0.74
  12  -2   5   10.21    1.06
 -12  -2  -5    8.95    1.15
 -12   2  -5    8.16    1.09
  12   2   5    7.60    1.01
 -12  -3  -5    8.93    1.10
  12  -3   5    9.00    1.15
  12   3   5    8.81    1.08
 -12  -4  -5    0.31    0.73
  12  -4   5    0.53    0.70
  12  -4   5    0.14    0.53
  12   4   5    1.00    0.55
 -12  -5  -5    5.06    1.01
  12  -5   5    4.11    0.92
  12  -5   5    5.10    1.03
  12   5   5    5.01    1.01
  12  -5  -5    4.84    0.93
  12  -6   5    2.70    0.84
  12  -6   5    2.14    0.99
 -12  -6  -5    0.59    0.91
  12  -6  -5    0.65    0.63
  12   6   5    2.82    0.93
  12  -7   5   -1.09    0.80
 -12  -7  -5   -1.42    0.89
  12   7   5    0.88    0.76
  12  -7  -5    0.43    0.90
 -12   0  -6    7.89    1.16
  12   0   6   11.96    1.26
  12  -1   6    4.34    0.84
 -12  -1  -6    3.95    0.79
 -12   1  -6    3.42    0.65
  12   1   6    3.21    0.69
 -12  -2  -6    6.73    0.97
  12  -2   6    5.00    0.82
 -12   2  -6    4.62    0.88
  12   2   6    6.33    0.95
 -12  -3  -6    1.52    0.77
  12  -3   6    2.89    0.67
  12   3   6    3.18    0.70
  12  -4   6    4.52    1.04
 -12  -4  -6    4.87    0.98
  12  -4   6    4.37    0.85
  12   4   6    5.86    0.87
 -12  -5  -6   -0.51    0.81
  12  -5   6   -0.68    0.74
  12  -5   6   -0.33    0.90
  12  -5  -6   -0.47    0.76
  12   5   6    0.17    0.87
 -12  -6  -6    3.62    0.92
  12  -6   6    4.19    1.02
  12  -6   6    4.18    1.17
  12  -6  -6    6.41    1.09
  12   6   6    6.45    1.14
 -12   0  -7    7.53    1.05
  12   0   7    6.31    1.09
  12  -1   7    1.00    0.58
 -12  -1  -7    1.01    0.68
 -12   1  -7    0.06    0.65
  12   1   7    0.82    0.80
  12  -2   7    1.42    0.82
 -12  -2  -7    1.62    0.74
 -12   2  -7    1.53    0.70
  12   2   7   -0.18    0.76
  12  -3   7    4.27    0.80
 -12  -3  -7    4.24    0.80
  12  -3   7    3.88    0.81
 -12   3  -7    3.43    0.85
  12   3   7    4.20    0.86
 -12  -4  -7   -0.37    0.80
  12  -4   7    0.70    0.68
  12  -4   7    0.15    0.60
  12  -4  -7   -1.25    0.68
  12   4   7   -0.18    0.65
  12  -5   7    2.03    0.82
  12  -5   7    1.83    0.79
 -12  -5  -7    2.62    0.96
  12  -5  -7    1.81    0.79
  12   5   7    1.39    1.01
  12  -6   7   -0.22    0.77
 -12  -6  -7   -0.42    0.94
  12  -6   7   -0.18    0.77
  12   6   7    1.41    1.02
  12  -6  -7    0.60    0.86
 -12   0  -8    5.75    0.97
  12   0   8    5.23    1.09
 -12  -1  -8    2.06    0.84
  12  -1   8    3.89    0.99
 -12   1  -8    3.90    0.85
  12   1   8    4.58    1.04
  12  -2   8    1.05    0.70
  12  -2   8    1.35    0.59
 -12  -2  -8    0.92    0.77
 -12   2  -8    1.46    0.74
  12   2   8    1.77    0.91
  12  -3   8    3.42    0.72
 -12  -3  -8    3.57    0.95
  12  -3   8    3.70    0.83
  12   3   8    3.86    0.88
 -12   3  -8    4.33    0.93
  12  -4   8    4.80    0.97
  12  -4   8    4.35    1.24
 -12  -4  -8    3.21    0.95
  12   4   8    3.67    1.13
  12  -5   8    0.70    0.79
 -12  -5  -8    0.40    0.90
  12   5   8    1.09    0.81
 -12   0  -9    8.01    1.13
  12   0   9    6.06    1.09
 -12  -1  -9    1.94    0.76
  12  -1   9    0.35    0.97
  12   1   9    0.62    1.00
 -12   1  -9    1.29    0.77
 -12  -2  -9    4.52    0.96
  12  -2   9    3.08    1.07
 -12   2  -9    3.68    0.88
  12   2   9    2.86    0.91
  12  -3   9    2.69    1.11
 -12  -3  -9    3.28    0.93
 -12   3  -9    0.73    0.85
  12   3   9    1.42    0.81
 -12  -4  -9   -0.63    0.84
  12  -4   9    0.32    1.10
  12   4   9   -0.08    1.10
  12   0  10    5.04    1.25
 -12   0 -10    6.19    1.05
 -12  -1 -10    0.46    0.80
  12  -1  10    0.12    1.03
 -12   1 -10   -0.99    0.74
  12   1  10   -0.66    0.78
  12  -2  10    0.03    1.05
 -12  -2 -10    1.58    0.85
 -12   2 -10   -0.22    0.79
  12   2  10   -0.61    1.16
  13   0   0    0.32    0.31
 -13   0   0    0.58    0.47
  13   1   0    3.26    0.48
  13  -1   0    3.48    0.47
 -13  -1   0    2.61    0.52
  13   2   0   41.40    3.84
 -13  -2   0   45.89    3.93
  13  -2   0   44.30    3.86
  13   3   0    1.17    0.39
 -13  -3   0    0.81    0.58
  13  -3   0    0.75    0.43
 -13  -4   0    8.04    1.02
  13  -4   0    6.82    0.88
 -13  -5   0   17.47    1.77
  13  -6   0   -0.35    0.79
 -13  -6   0    0.67    0.71
 -13  -7   0    5.51    1.10
  13  -7   0    6.03    1.21
 -13  -8   0    0.53    0.92
  13  -8   0   -1.31    0.93
  13   0   1    0.08    0.31
  13   0  -1    0.16    0.25
 -13   0  -1    0.18    0.48
  13  -1   1    4.56    0.61
  13   1  -1    4.80    0.55
 -13  -1  -1    4.31    0.66
 -13   1  -1    5.19    0.68
  13  -1  -1    4.91    0.55
 -13  -1   1    4.14    0.67
  13   1   1    4.54    0.61
 -13  -2  -1    1.09    0.59
  13   2  -1    1.86    0.36
  13  -2   1    1.91    0.45
 -13  -2   1    1.72    0.53
  13  -2  -1    1.97    0.39
  13   2   1    2.84    0.45
  13   3  -1    4.29    0.53
  13  -3   1    1.97    0.54
 -13  -3  -1    3.07    0.69
 -13  -3   1    2.48    0.64
  13  -3  -1    4.42    0.54
  13   3   1    2.06    0.53
 -13  -4  -1    3.27    0.76
  13  -4   1    2.14    0.55
 -13  -4   1    1.33    0.63
  13   4   1    2.41    0.56
  13  -5   1    0.42    0.59
 -13  -5  -1    1.82    0.76
  13  -5   1    1.59    0.79
 -13  -5   1    1.96    0.66
 -13  -6  -1   -0.12    0.78
  13  -6   1   -0.05    0.82
  13  -6  -1    0.15    0.60
 -13  -6   1    0.29    0.68
  13  -7   1    0.36    0.94
 -13  -7  -1    2.28    0.91
 -13  -7   1    1.75    0.81
  13  -7  -1    0.82    0.72
 -13  -8  -1    1.07    1.02
  13  -8   1    1.01    1.06
 -13  -8   1    0.51    0.86
  13  -8  -1    1.13    0.80
 -13   0  -2   -0.33    0.35
  13   0   2   -0.03    0.37
 -13  -1  -2   18.39    1.78
  13  -1   2   14.69    1.65
  13   1  -2   18.03    1.57
 -13   1  -2   20.09    1.77
  13   1   2   16.63    1.66
 -13  -1   2   17.64    1.67
 -13  -2  -2   10.46    1.18
  13   2  -2    9.55    0.96
  13  -2   2   10.65    1.10
 -13  -2   2    9.36    1.07
  13   2   2   10.20    1.09
 -13  -3  -2    3.53    0.82
  13  -3   2    4.87    0.71
 -13  -3   2    5.14    0.69
  13   3   2    4.56    0.69
  13  -4   2    6.36    0.91
 -13  -4  -2    8.81    1.07
  13   4   2    5.10    0.85
 -13  -4   2    7.18    0.91
  13  -5   2    4.07    0.78
 -13  -5  -2    3.45    0.76
  13  -5   2    3.18    0.79
 -13  -5   2    5.34    0.76
  13   5   2    4.80    0.70
 -13  -6  -2    0.25    0.79
  13  -6   2    1.93    0.90
  13  -6  -2    0.03    0.60
 -13  -6   2    0.20    0.69
 -13  -7  -2    1.14    0.74
  13  -7   2    2.75    1.02
 -13  -7   2    1.92    0.83
  13  -7  -2    2.04    1.01
  13  -8   2   -0.04    1.01
 -13  -8  -2   -0.03    1.01
  13  -8  -2   -0.05    0.77
 -13  -8   2    0.58    0.88
 -13   0  -3   -0.39    0.39
  13   0   3   -0.33    0.33
 -13  -1  -3    8.24    0.99
  13  -1   3    7.91    0.96
 -13   1  -3    8.30    1.03
  13   1   3    8.25    0.92
 -13  -2  -3    0.21    0.60
  13  -2   3    0.49    0.48
  13   2   3   -0.24    0.44
 -13   2  -3    0.36    0.59
 -13  -3  -3    5.78    0.84
  13  -3   3    5.38    0.77
  13   3   3    6.59    0.85
 -13  -3   3    6.03    0.73
  13  -4   3    0.61    0.61
 -13  -4  -3    0.16    0.70
 -13  -4   3    0.65    0.48
  13   4   3    0.86    0.46
  13  -5   3    3.60    0.67
  13  -5   3    2.08    0.82
 -13  -5  -3    2.38    0.69
 -13  -5   3    2.80    0.64
  13  -5  -3    2.24    0.67
  13   5   3    2.73    0.77
  13  -6   3   -0.14    0.85
  13  -6   3    1.33    0.86
 -13  -6  -3    0.92    0.88
 -13  -6   3    1.44    0.62
  13  -6  -3    1.47    0.89
  13   6   3    1.27    0.80
 -13  -7  -3    1.12    0.96
  13  -7   3    0.15    0.93
  13  -7  -3    1.03    0.99
  13   7   3    0.90    0.67
 -13  -7   3    0.68    0.67
 -13   0  -4   -0.05    0.59
  13   0   4    0.28    0.53
 -13  -1  -4   26.50    2.39
  13  -1   4   24.88    2.33
 -13   1  -4   28.75    2.45
  13   1   4   22.01    2.31
  13  -2   4   12.38    1.31
 -13  -2  -4   11.04    1.34
  13   2   4   12.81    1.31
 -13   2  -4   10.15    1.25
 -13  -3  -4    1.25    0.70
  13  -3   4    0.84    0.48
  13   3   4   -0.11    0.59
 -13  -4  -4   13.68    1.47
  13  -4   4   11.63    1.33
 -13  -4   4   11.87    1.19
  13   4   4   10.58    1.29
 -13  -5  -4    2.54    0.90
  13  -5   4    2.81    0.88
  13  -5   4    3.21    0.88
 -13  -5   4    2.30    0.51
  13   5   4    4.04    0.86
  13  -5  -4    3.54    0.88
  13  -6   4    1.67    0.92
  13  -6   4   -0.86    0.79
 -13  -6  -4    0.50    0.87
  13   6   4   -0.54    0.82
  13  -6  -4    1.02    0.82
  13  -7   4    1.42    0.94
 -13  -7  -4    1.52    1.00
  13   7   4    2.27    0.78
  13  -7  -4    0.56    0.93
  13   0   5    0.61    0.46
 -13   0  -5    0.12    0.63
  13  -1   5   17.35    1.66
 -13  -1  -5   19.03    1.81
 -13   1  -5   14.31    1.72
  13   1   5   16.09    1.73
 -13  -2  -5   -0.45    0.62
  13  -2   5   -0.14    0.61
 -13   2  -5    0.48    0.64
  13   2   5   -0.10    0.46
  13  -3   5    2.97    0.81
 -13  -3  -5    3.97    0.85
  13   3   5    3.38    0.70
  13  -4   5    0.76    0.70
 -13  -4  -5    1.17    0.79
  13  -4   5    1.10    0.60
  13   4   5    1.16    0.58
  13  -5   5    1.20    0.90
  13  -5   5    1.51    0.80
 -13  -5  -5    0.38    0.65
  13   5   5    1.85    0.85
  13  -5  -5    2.92    0.86
 -13  -6  -5   -0.09    0.92
  13  -6   5   -0.80    0.80
  13  -6   5   -1.13    0.93
  13   6   5    0.78    0.93
  13  -6  -5    0.06    0.63
 -13  -7  -5    1.06    1.05
  13  -7   5   -0.26    0.86
  13   7   5    0.89    0.78
  13  -7  -5    0.55    0.74
  13   0   6    0.49    0.52
 -13   0  -6    0.39    0.64
 -13  -1  -6   13.11    1.63
  13  -1   6   17.13    1.68
 -13   1  -6   12.92    1.55
  13   1   6   17.40    1.70
 -13  -2  -6    1.86    0.63
  13  -2   6    1.40    0.78
 -13   2  -6    2.28    0.60
  13   2   6    2.77    0.79
 -13  -3  -6   -0.56    0.71
  13  -3   6   -0.22    0.55
  13   3   6   -0.36    0.54
  13  -4   6    5.17    0.93
  13  -4   6    5.94    1.11
 -13  -4  -6    4.90    0.91
  13   4   6    5.85    0.95
  13  -5   6    1.85    1.01
  13  -5   6    0.05    0.73
 -13  -5  -6    2.01    0.93
  13  -5  -6    2.93    0.92
  13   5   6    0.40    0.90
 -13  -6  -6   -0.15    0.95
  13  -6   6   -0.87    1.00
  13  -6   6   -0.35    0.77
  13  -6  -6    0.35    0.85
  13   6   6    1.52    1.03
  13   0   7   -0.08    0.58
 -13   0  -7    0.49    0.69
 -13  -1  -7    0.92    0.73
  13  -1   7    0.58    0.75
  13   1   7    0.35    0.59
 -13   1  -7    0.10    0.69
  13  -2   7    0.00    0.83
 -13  -2  -7    0.88    0.58
 -13   2  -7    0.93    0.73
  13   2   7    0.33    0.62
  13  -3   7    0.00    0.64
 -13  -3  -7    0.77    0.79
  13  -3   7    0.22    0.61
  13   3   7   -0.91    0.59
  13  -4   7    1.12    0.75
 -13  -4  -7    1.08    0.89
  13  -4   7    0.50    0.71
  13   4   7    0.60    0.71
  13  -5   7   -0.11    0.76
  13  -5   7   -1.00    0.65
 -13  -5  -7   -0.14    0.90
  13  -5  -7    1.12    0.80
  13   5   7    0.32    1.01
 -13   0  -8    0.17    0.54
  13   0   8   -0.45    0.65
 -13  -1  -8    4.65    0.98
  13  -1   8    4.82    0.92
  13   1   8    5.09    1.11
 -13   1  -8    6.31    1.01
 -13  -2  -8    4.90    0.99
  13  -2   8    2.68    0.84
 -13   2  -8    4.52    0.94
  13   2   8    4.59    0.91
  13  -3   8    0.53    0.73
  13  -3   8   -0.99    0.61
 -13  -3  -8    0.34    0.81
  13   3   8    0.14    0.96
 -13   3  -8   -0.30    0.59
  13  -4   8    3.66    0.93
  13  -4   8    4.18    0.98
 -13  -4  -8    2.94    0.99
  13   4   8    3.18    0.90
 -13   0  -9   -0.27    0.77
  13   0   9   -0.40    0.93
  13  -1   9   -0.45    0.71
 -13  -1  -9    1.34    0.83
 -13   1  -9    0.80    0.80
  13   1   9    0.45    1.02
 -13  -2  -9   -0.30    0.77
  13  -2   9    1.04    1.03
  13   2   9   -0.39    1.04
 -13   2  -9   -0.13    0.79
  13  -3   9    1.04    1.06
 -13  -3  -9    1.20    0.88
  13   3   9    0.45    1.11
  13   0  10   -1.36    1.05
 -13   0 -10   -1.10    0.89
 -13  -1 -10    2.92    0.94
 -13   1 -10    3.40    0.96
  14   0   0   19.99    1.85
 -14   0   0   20.69    1.98
  14   1   0    6.01    0.71
  14  -1   0    6.41    0.72
 -14  -1   0    5.32    0.82
  14  -2   0    8.16    0.93
 -14  -2   0    8.80    1.06
  14   2   0    8.79    0.92
  14   3   0   16.98    1.65
  14  -3   0   16.28    1.66
 -14  -3   0   18.76    1.81
  14   4   0    0.11    0.44
 -14  -4   0    0.48    0.66
  14  -4   0   -0.06    0.45
 -14  -5   0    4.70    0.90
 -14  -6   0    0.26    0.72
  14  -6   0   -0.53    0.88
  14  -7   0   -1.14    0.97
 -14  -7   0    1.10    0.91
  14   0  -1   22.03    2.03
 -14   0  -1   23.99    2.19
  14   0   1   22.50    2.07
 -14  -1  -1    1.10    0.58
  14  -1   1    1.54    0.41
  14   1  -1    1.18    0.32
  14   1   1    1.02    0.42
 -14   1  -1   -0.35    0.56
  14  -1  -1    0.62    0.32
 -14  -1   1    1.20    0.51
  14   2  -1    6.23    0.70
 -14  -2  -1    7.31    0.86
  14  -2   1    5.91    0.78
 -14  -2   1    5.60    0.83
  14  -2  -1    6.12    0.71
  14   2   1    6.17    0.76
 -14  -3  -1    6.87    1.05
  14   3  -1    8.50    0.96
  14  -3   1   10.86    1.07
 -14  -3   1   11.96    1.13
  14   3   1   11.29    1.05
  14  -3  -1    7.67    0.97
  14  -4   1    0.30    0.51
 -14  -4  -1    0.89    0.71
 -14  -4   1    0.70    0.60
  14   4   1   -0.61    0.47
  14  -5   1    2.62    0.72
 -14  -5  -1    2.94    0.85
  14   5   1    3.38    0.71
 -14  -5   1    2.14    0.75
 -14  -6  -1   -0.32    0.82
  14  -6   1   -0.15    0.62
 -14  -6   1    0.33    0.70
  14  -6  -1   -0.14    0.85
 -14  -7  -1   -0.06    0.85
  14  -7   1   -0.61    0.69
  14  -7  -1    1.09    1.01
 -14  -7   1    2.32    0.86
 -14   0  -2   10.21    1.29
  14   0   2   14.93    1.29
  14  -1   2    6.86    0.79
 -14  -1  -2    4.85    0.86
  14   1   2    6.83    0.77
 -14   1  -2    4.51    0.76
  14   2  -2    9.31    0.96
  14  -2   2   10.44    1.10
 -14  -2  -2    9.00    1.13
 -14  -2   2    9.62    1.08
  14   2   2   10.82    1.10
  14   3  -2   12.25    1.27
 -14  -3  -2   11.14    1.47
  14  -3   2   13.26    1.38
 -14  -3   2   15.04    1.39
  14   3   2   14.07    1.37
 -14  -4  -2    1.23    0.76
  14  -4   2    1.05    0.60
 -14  -4   2    2.14    0.64
  14   4   2    0.69    0.57
 -14  -5  -2    2.05    0.83
  14  -5   2    2.55    0.60
  14  -5   2    3.13    0.90
 -14  -5   2    1.82    0.65
  14   5   2    1.73    0.70
  14  -6   2    2.72    0.99
 -14  -6  -2    3.40    0.97
 -14  -6   2    2.98    0.82
  14  -6  -2    2.31    0.98
  14   6   2    3.17    0.85
 -14  -7  -2    0.28    0.70
  14  -7   2   -1.24    0.96
  14  -7  -2   -0.67    0.98
 -14  -7   2   -0.29    0.77
  14   0   3    1.67    0.56
 -14   0  -3    3.61    0.71
 -14  -1  -3    7.05    0.96
  14  -1   3    5.97    0.83
 -14   1  -3    5.15    0.80
  14   1   3    6.68    0.83
 -14  -2  -3    0.26    0.66
  14  -2   3   -0.05    0.52
 -14   2  -3   -0.01    0.45
  14   2   3   -0.12    0.46
  14   3  -3    3.98    0.52
  14  -3   3    4.32    0.73
 -14  -3  -3    3.82    0.73
 -14  -3   3    3.72    0.62
  14   3   3    3.73    0.72
  14  -4   3    5.95    0.94
 -14  -4  -3    5.89    0.92
 -14  -4   3    5.55    0.78
  14   4   3    6.30    0.92
  14  -5   3   -1.27    0.76
  14  -5   3   -0.05    0.52
 -14  -5  -3   -0.67    0.57
 -14  -5   3   -0.48    0.53
  14   5   3    0.60    0.70
  14  -6   3    4.26    1.06
 -14  -6  -3    4.54    1.07
  14  -6   3    3.10    0.96
 -14  -6   3    4.81    0.80
  14   6   3    3.41    0.96
  14  -6  -3    3.96    1.06
  14  -7   3   -1.81    0.91
 -14  -7  -3    0.26    0.96
 -14  -7   3    1.62    1.05
  14  -7  -3    0.00    0.99
  14   7   3   -0.89    0.87
  14   0   4    6.53    0.85
 -14   0  -4    4.47    0.78
  14  -1   4    1.40    0.61
 -14  -1  -4    1.22    0.71
  14   1   4    1.52    0.48
 -14   1  -4    1.37    0.67
 -14  -2  -4    0.30    0.69
  14  -2   4    0.72    0.58
 -14   2  -4    1.59    0.69
  14   2   4    0.41    0.58
 -14  -3  -4    6.82    0.96
  14  -3   4    6.32    0.89
  14   3   4    6.79    0.99
 -14  -4  -4    2.78    0.89
  14  -4   4    2.69    0.66
 -14  -4   4    2.17    0.47
  14   4   4    3.58    0.79
  14  -5   4    1.55    0.86
  14  -5   4    0.71    0.83
 -14  -5  -4    2.22    0.93
  14   5   4    3.69    0.88
  14  -6   4    5.09    1.11
 -14  -6  -4    3.48    1.08
  14  -6   4    4.55    1.05
  14   6   4    5.07    1.08
  14  -6  -4    4.75    1.09
  14  -7   4    1.11    0.94
 -14  -7  -4   -0.56    1.00
  14  -7  -4   -0.20    0.99
  14   7   4    0.99    1.01
 -14   0  -5    3.24    0.68
  14   0   5    2.57    0.75
  14  -1   5    2.07    0.72
 -14  -1  -5    0.82    0.73
  14   1   5    2.13    0.57
 -14   1  -5    1.36    0.73
  14  -2   5    0.72    0.71
 -14  -2  -5    1.66    0.74
  14   2   5    2.01    0.59
 -14   2  -5    1.82    0.75
 -14  -3  -5    4.51    0.99
  14  -3   5    5.87    0.97
  14   3   5    5.17    0.94
  14  -4   5    3.80    0.89
  14  -4   5    4.59    0.85
 -14  -4  -5    5.18    0.87
  14   4   5    3.90    0.80
 -14  -5  -5    2.16    0.73
  14  -5   5    0.81    0.83
  14  -5   5    0.23    0.90
  14   5   5    0.89    0.87
  14  -5  -5    1.35    0.85
 -14  -6  -5    2.14    1.04
  14  -6   5    2.55    0.93
  14  -6   5    2.67    1.07
  14   6   5    2.71    1.03
  14  -6  -5    0.27    0.91
  14   0   6    5.67    1.07
 -14   0  -6    8.16    1.12
  14  -1   6    1.40    0.60
 -14  -1  -6    2.35    0.80
  14   1   6    2.07    0.80
 -14   1  -6    1.60    0.73
  14  -2   6    1.81    0.85
 -14  -2  -6    3.83    0.90
 -14   2  -6    3.24    0.86
  14   2   6    2.90    0.87
  14  -3   6    4.52    0.84
 -14  -3  -6    6.77    1.05
  14   3   6    2.68    0.77
  14  -4   6   -0.65    0.70
  14  -4   6   -0.20    0.89
 -14  -4  -6    0.03    0.63
  14   4   6    0.20    0.68
  14  -5   6   -0.59    0.99
  14  -5   6    0.25    0.77
 -14  -5  -6    1.27    0.73
  14  -5  -6    1.24    0.83
  14   5   6    1.67    0.99
  14  -6   6    0.42    1.10
  14  -6   6   -0.35    0.81
 -14  -6  -6   -0.46    1.00
  14  -6  -6   -0.05    0.92
  14   6   6    0.34    1.06
  14   0   7    4.17    1.09
 -14   0  -7    7.68    0.98
  14  -1   7    0.61    0.84
 -14  -1  -7    0.48    0.60
 -14   1  -7    0.07    0.73
  14   1   7   -0.38    0.83
 -14  -2  -7    1.63    0.84
  14  -2   7    1.06    0.86
  14   2   7    0.02    0.64
 -14   2  -7    1.02    0.63
  14  -3   7    2.23    0.81
 -14  -3  -7    2.36    0.94
  14  -3   7    3.10    0.78
  14   3   7    2.51    0.98
  14  -4   7    0.61    0.75
  14  -4   7   -0.30    0.77
 -14  -4  -7    0.67    0.68
  14   4   7    0.15    0.72
 -14  -5  -7    1.74    1.01
  14  -5   7    1.30    0.83
  14  -5   7    0.16    0.83
  14   5   7    1.44    1.09
  14  -5  -7    0.01    0.80
 -14   0  -8    3.77    0.95
  14   0   8    3.97    1.11
 -14  -1  -8    1.02    0.84
  14  -1   8    0.69    0.95
 -14   1  -8    1.00    0.80
  14   1   8    0.11    0.93
  14  -2   8    2.21    0.97
 -14  -2  -8    1.89    0.88
  14   2   8    0.46    1.03
 -14   2  -8    1.20    0.83
 -14  -3  -8    3.16    0.97
  14  -3   8    3.16    0.90
  14  -3   8    3.11    0.83
  14   3   8    2.43    1.06
  14  -4   8   -0.08    0.73
 -14  -4  -8   -0.01    0.94
  14  -4   8    0.98    0.82
  14   4   8    0.55    1.05
 -14   0  -9    1.20    0.88
  14   0   9    1.60    1.14
 -14  -1  -9    1.79    0.91
  14  -1   9    0.84    0.78
 -14   1  -9    0.78    0.86
  14   1   9    1.24    0.80
  14  -2   9    0.47    1.03
 -14  -2  -9    0.38    0.88
 -14   2  -9    0.62    0.81
  14   2   9    0.60    0.81
  15   0   0    0.31    0.33
 -15   0   0   -0.01    0.55
  15   1   0    5.65    0.68
  15  -1   0    5.01    0.67
 -15  -1   0    7.35    0.89
 -15  -2   0    8.05    0.98
  15   2   0    8.35    0.89
  15  -2   0    7.93    0.91
  15   3   0    1.06    0.47
 -15  -3   0    1.71    0.63
  15  -3   0    1.24    0.50
  15   4   0    0.10    0.46
  15  -4   0    0.01    0.48
 -15  -4   0    0.06    0.69
  15   5   0    5.73    0.86
 -15  -5   0    6.40    1.01
 -15  -6   0    0.19    0.90
  15  -6   0   -0.90    0.89
  15  -7   0    0.15    1.04
 -15  -7   0   -0.26    0.91
  15   0   1    0.19    0.38
 -15   0  -1   -0.03    0.58
  15   0  -1   -0.33    0.29
  15   1  -1   18.46    1.74
  15  -1   1   19.41    1.79
 -15  -1  -1   20.88    1.95
 -15  -1   1   20.17    1.89
  15   1   1   17.60    1.78
  15  -1  -1   18.57    1.74
  15   2  -1   14.04    1.37
  15  -2   1   13.02    1.41
 -15  -2  -1   17.52    1.64
  15  -2  -1   14.24    1.37
 -15  -2   1   14.33    1.52
  15   2   1   14.20    1.41
  15   3  -1    1.82    0.46
  15  -3   1    1.42    0.52
 -15  -3  -1    1.97    0.74
  15   3   1    1.26    0.50
 -15  -3   1    1.54    0.67
  15  -3  -1    0.85    0.42
  15   4  -1    5.84    0.77
 -15  -4  -1    5.72    1.02
  15  -4   1    5.08    0.84
 -15  -4   1    7.74    0.96
  15   4   1    5.83    0.84
  15  -5   1    2.82    0.74
 -15  -5  -1    3.06    0.89
 -15  -5   1    2.23    0.78
  15   5   1    2.81    0.72
  15  -6   1   -0.48    0.88
 -15  -6  -1   -0.81    0.83
  15   6   1    0.74    0.73
 -15  -6   1    0.12    0.72
  15  -6  -1    0.49    0.94
  15  -7   1    0.01    1.01
 -15  -7  -1    1.12    0.91
 -15  -7   1    1.25    0.85
  15  -7  -1   -1.45    1.02
 -15   0  -2    0.27    0.44
  15   0   2   -0.22    0.44
  15  -1   2   10.26    1.12
 -15  -1  -2    9.83    1.25
 -15   1  -2   10.16    1.25
  15   1   2   10.95    1.15
 -15  -2  -2    3.10    0.83
  15   2  -2    4.15    0.51
  15  -2   2    3.38    0.65
  15   2   2    3.96    0.65
 -15  -2   2    3.27    0.63
 -15  -3  -2    0.74    0.56
  15   3  -2    0.96    0.37
  15  -3   2   -0.48    0.47
  15   3   2    0.53    0.52
 -15  -3   2    1.04    0.58
 -15  -4  -2    1.21    0.64
  15   4  -2    1.69    0.50
  15  -4   2    1.71    0.66
  15   4   2    1.69    0.60
 -15  -4   2    1.90    0.68
  15  -5   2    0.66    0.68
 -15  -5  -2    1.07    0.88
 -15  -5   2    1.41    0.64
  15   5   2    0.68    0.67
 -15  -6  -2    0.59    0.70
  15  -6   2    0.49    0.91
  15   6   2    1.38    0.79
  15  -6  -2   -0.31    0.94
 -15  -6   2    1.07    0.77
 -15  -7  -2    0.92    1.04
  15  -7   2   -0.52    0.99
  15   7   2    0.37    0.85
  15  -7  -2    0.51    1.09
 -15  -7   2    1.39    0.76
 -15   0  -3    0.12    0.64
  15   0   3   -0.01    0.50
  15  -1   3    6.68    0.91
 -15  -1  -3    6.77    0.92
  15   1   3    8.04    0.93
 -15   1  -3    6.24    0.89
  15  -2   3    5.92    0.85
 -15  -2  -3    6.60    0.90
  15   2   3    5.30    0.84
  15  -3   3    1.43    0.63
 -15  -3  -3    2.31    0.81
  15   3   3    1.51    0.62
 -15  -3   3    0.88    0.52
 -15  -4  -3    4.08    0.87
  15  -4   3    6.22    0.94
  15   4   3    4.63    0.87
 -15  -4   3    5.43    0.74
  15  -5   3    1.56    0.77
 -15  -5  -3    0.20    0.89
  15  -5   3   -0.29    0.86
  15   5   3    0.91    0.70
 -15  -5   3    1.12    0.60
  15  -6   3    0.18    0.65
  15  -6   3    0.15    0.89
 -15  -6  -3   -0.08    0.90
 -15  -6   3    1.42    0.67
  15  -6  -3   -0.45    0.68
  15   6   3    1.12    0.66
 -15  -7  -3    0.22    0.80
  15  -7   3   -1.72    0.96
  15   7   3    0.41    0.97
  15  -7  -3   -0.01    0.79
 -15   0  -4    0.09    0.49
  15   0   4   -0.50    0.42
  15  -1   4    1.74    0.52
 -15  -1  -4    0.83    0.55
 -15   1  -4    0.48    0.70
  15   1   4    1.25    0.48
  15  -2   4    3.12    0.76
 -15  -2  -4    3.39    0.73
 -15   2  -4    3.79    0.72
  15   2   4    4.00    0.78
 -15  -3  -4    2.11    0.65
  15  -3   4    1.93    0.71
  15   3   4    0.43    0.67
  15  -4   4    2.18    0.64
 -15  -4  -4    1.85    0.88
  15   4   4    2.13    0.82
  15  -5   4    0.48    0.85
 -15  -5  -4    2.37    0.90
  15  -5   4   -0.01    0.65
  15   5   4    1.26    0.63
  15  -6   4    0.96    0.98
 -15  -6  -4    1.01    1.04
  15  -6   4    1.19    0.94
  15   6   4    1.82    0.74
  15  -6  -4    0.97    0.98
 -15   0  -5    0.65    0.56
  15   0   5    0.14    0.68
 -15  -1  -5    6.08    0.92
  15  -1   5    5.72    0.86
  15   1   5    5.59    0.87
 -15   1  -5    5.99    1.01
  15  -2   5    7.64    1.15
 -15  -2  -5    8.38    1.24
  15   2   5    7.77    1.06
 -15   2  -5   10.92    1.16
  15  -3   5    0.76    0.78
 -15  -3  -5   -0.76    0.80
  15   3   5    2.20    0.78
  15  -4   5    4.76    0.83
 -15  -4  -5    3.03    1.00
  15   4   5    2.32    0.92
  15  -5   5   -0.13    0.84
 -15  -5  -5    1.76    0.97
  15  -5   5    1.51    0.96
  15   5   5    1.43    0.91
  15  -5  -5   -0.10    0.85
  15  -6   5   -0.03    0.90
 -15  -6  -5    0.58    1.00
  15  -6   5    0.80    1.03
  15   6   5    0.43    0.95
  15  -6  -5    0.33    0.96
  15   0   6   -0.32    0.55
 -15   0  -6   -0.52    0.75
  15  -1   6    4.58    0.97
 -15  -1  -6    3.42    0.95
  15   1   6    3.52    0.78
 -15   1  -6    5.29    0.98
 -15  -2  -6   -0.57    0.57
  15  -2   6    0.25    0.79
  15   2   6    0.95    0.80
 -15   2  -6   -0.08    0.76
 -15  -3  -6    2.78    0.76
  15  -3   6    2.50    0.89
  15   3   6    2.44    0.73
  15  -4   6    1.17    0.94
  15  -4   6   -0.25    0.77
 -15  -4  -6   -0.36    0.90
  15   4   6   -0.29    0.66
  15  -5   6    0.74    0.84
 -15  -5  -6    1.01    0.98
  15  -5   6   -1.21    0.99
  15   5   6   -0.42    0.99
  15  -5  -6   -1.01    0.83
 -15   0  -7    1.05    0.82
  15   0   7   -0.57    0.60
  15  -1   7    0.84    0.69
 -15  -1  -7    0.14    0.83
 -15   1  -7    1.82    0.85
  15   1   7    1.43    0.74
  15  -2   7    3.09    0.81
 -15  -2  -7    4.28    0.82
  15   2   7    2.67    1.03
 -15   2  -7    3.28    0.94
  15  -3   7   -0.04    0.71
 -15  -3  -7    0.92    0.85
  15   3   7    0.55    0.96
  15  -4   7    1.70    0.89
 -15  -4  -7    4.41    1.05
  15  -4   7    0.88    0.79
  15   4   7    1.39    1.01
  15   0   8    0.45    0.73
 -15   0  -8   -0.57    0.81
 -15  -1  -8    2.78    0.93
  15  -1   8    0.89    1.00
  15   1   8    2.05    1.07
 -15   1  -8    0.45    0.83
  15  -2   8   -0.42    0.97
 -15  -2  -8    1.47    0.87
  15   2   8    0.94    0.75
 -15   2  -8   -1.10    0.83
 -15  -3  -8    2.52    1.02
  15  -3   8    3.39    0.89
  15  -3   8    2.99    1.16
  15   3   8    2.13    0.89
 -15   0  -9    0.83    0.91
  15   0   9    0.92    0.82
  15  -1   9    2.54    1.22
 -15  -1  -9    3.71    0.97
  15   1   9    2.61    1.18
 -15   1  -9    1.98    0.97
  16   0   0   -0.25    0.33
 -16   0   0    1.16    0.48
  16  -1   0    0.85    0.38
 -16  -1   0    0.67    0.62
  16   1   0    1.05    0.44
 -16  -2   0    1.21    0.64
  16   2   0    1.19    0.40
  16  -2   0    0.11    0.38
  16  -3   0    2.58    0.59
  16   3   0    2.46    0.57
 -16  -3   0    2.28    0.76
  16  -4   0    1.55    0.56
 -16  -4   0    1.65    0.78
  16   4   0    1.92    0.55
  16   5   0   -0.08    0.57
 -16  -5   0   -0.29    0.76
  16   6   0    2.23    0.76
  16  -6   0    2.43    1.03
 -16  -6   0    0.99    0.88
  16  -7   0   -0.84    1.02
 -16  -7   0    1.28    0.95
  16   0   1   15.61    1.81
 -16   0  -1   22.99    2.02
  16   0  -1   20.93    1.78
 -16  -1  -1    1.12    0.52
  16   1  -1    1.43    0.40
  16  -1   1    2.09    0.52
  16  -1  -1    0.86    0.37
  16   1   1    1.36    0.47
 -16  -1   1    1.82    0.61
  16  -2   1    3.72    0.67
 -16  -2  -1    4.82    0.77
  16   2  -1    5.70    0.63
  16   2   1    4.13    0.70
 -16  -2   1    4.57    0.79
  16  -3   1    2.03    0.60
  16   3  -1    3.24    0.55
 -16  -3  -1    4.11    0.89
 -16  -3   1    3.79    0.75
  16  -3  -1    2.56    0.62
  16   3   1    2.71    0.59
  16  -4   1    0.39    0.56
  16   4  -1    1.72    0.48
 -16  -4  -1    0.41    0.80
  16   4   1    1.28    0.57
 -16  -4   1    0.47    0.65
  16  -5   1    0.41    0.65
 -16  -5  -1    0.80    0.80
  16   5  -1    1.21    0.55
 -16  -5   1    1.71    0.74
  16   5   1    0.09    0.62
  16  -6   1    1.61    1.09
 -16  -6  -1    2.69    1.00
  16   6   1    2.55    0.81
  16  -6  -1    3.28    0.88
 -16  -6   1    3.90    0.89
  16  -7   1   -0.70    1.07
 -16  -7  -1   -0.53    0.97
 -16  -7   1   -0.87    0.82
  16  -7  -1    0.06    0.81
 -16   0  -2    1.19    0.65
  16   0   2    0.70    0.49
 -16  -1  -2    0.85    0.53
  16  -1   2    1.39    0.51
  16   1   2    0.64    0.47
 -16   1  -2    0.05    0.67
  16  -2   2    0.57    0.54
 -16  -2  -2    0.69    0.55
 -16  -2   2    0.41    0.53
  16   2   2   -0.13    0.47
 -16  -3  -2    1.06    0.79
  16  -3   2    0.93    0.56
  16   3  -2    0.39    0.34
 -16  -3   2    0.85    0.55
  16   3   2    0.95    0.56
 -16  -4  -2    1.73    0.70
  16  -4   2    1.89    0.68
  16   4  -2    1.52    0.46
  16   4   2    2.00    0.67
 -16  -4   2    2.02    0.63
 -16  -5  -2   -0.80    0.89
  16  -5   2   -0.18    0.67
  16   5   2    0.07    0.50
 -16  -5   2   -0.07    0.61
 -16  -6  -2    0.83    0.99
  16  -6   2    0.09    0.99
  16  -6  -2   -0.50    0.73
  16   6   2    1.11    0.79
 -16  -6   2    0.15    0.77
  16   0   3   19.41    1.99
 -16   0  -3   21.78    2.13
  16  -1   3    1.39    0.56
 -16  -1  -3    3.07    0.80
 -16   1  -3    0.54    0.72
  16   1   3    1.39    0.60
  16  -2   3    5.36    0.85
 -16  -2  -3    5.82    1.01
  16   2   3    4.64    0.81
  16  -3   3    7.81    1.14
 -16  -3  -3    9.97    1.33
 -16  -3   3   10.77    1.09
  16   3   3    8.46    1.16
 -16  -4  -3    1.63    0.89
  16  -4   3   -0.59    0.67
 -16  -4   3    0.15    0.56
  16   4   3    1.53    0.70
 -16  -5  -3    2.04    1.01
  16  -5   3    1.39    0.80
  16  -5   3    1.25    0.91
 -16  -5   3    2.26    0.66
  16   5   3    2.68    0.83
 -16  -6  -3    1.20    0.78
  16  -6   3    1.01    1.00
  16  -6   3   -0.97    0.61
  16   6   3    0.61    0.87
  16  -6  -3   -0.87    0.97
  16   0   4    1.94    0.69
 -16   0  -4    0.75    0.71
  16  -1   4    0.85    0.67
 -16  -1  -4    2.72    0.82
 -16   1  -4    2.39    0.80
  16   1   4    2.35    0.58
  16  -2   4    1.06    0.68
 -16  -2  -4    0.62    0.79
 -16   2  -4    1.85    0.80
  16   2   4    0.55    0.63
 -16  -3  -4    2.56    0.92
  16  -3   4    2.58    0.80
  16   3   4    2.29    0.62
  16  -4   4    0.30    0.58
 -16  -4  -4    0.41    0.65
  16   4   4   -0.38    0.73
  16  -5   4    1.82    0.92
  16  -5   4   -1.05    0.90
 -16  -5  -4    0.77    0.72
  16   5   4    0.05    0.83
 -16  -6  -4    3.54    1.13
  16  -6   4    1.19    1.01
  16  -6   4    2.43    1.06
  16  -6  -4    0.55    0.77
  16   6   4    0.79    0.95
  16   0   5    8.29    1.03
 -16   0  -5    6.89    1.15
  16  -1   5    0.64    0.72
 -16  -1  -5    0.31    0.80
  16   1   5    0.18    0.70
 -16   1  -5    0.10    0.75
  16  -2   5    3.72    0.87
 -16  -2  -5    3.47    0.79
  16   2   5    2.71    0.70
 -16   2  -5    2.89    0.90
  16  -3   5    2.42    0.85
 -16  -3  -5    1.29    0.71
  16   3   5    2.17    0.86
  16  -4   5    0.62    0.66
 -16  -4  -5   -0.12    0.90
  16   4   5    0.53    0.89
  16  -5   5    3.71    1.07
 -16  -5  -5   -0.11    0.97
  16  -5   5    0.58    0.85
  16   5   5    1.66    0.77
  16   0   6    0.34    0.82
 -16   0  -6    0.83    0.81
  16  -1   6    0.74    0.64
 -16  -1  -6    0.72    0.63
 -16   1  -6    0.44    0.80
  16   1   6    0.71    0.84
 -16  -2  -6    0.40    0.86
  16  -2   6    0.64    0.82
 -16   2  -6    0.22    0.61
  16   2   6   -0.16    0.62
  16  -3   6   -0.34    0.88
 -16  -3  -6    0.40    0.90
  16   3   6    1.38    0.67
  16  -4   6    1.01    1.01
 -16  -4  -6   -1.18    0.90
  16  -4   6   -0.06    0.83
  16   4   6   -0.79    0.67
  16  -5   6   -0.11    0.95
 -16  -5  -6    1.03    1.05
  16  -5   6    0.08    1.08
  16   5   6    0.53    1.05
  16  -5  -6    1.74    0.96
 -16   0  -7    1.41    0.87
  16   0   7   -0.22    0.91
 -16  -1  -7    1.91    0.90
  16  -1   7    0.66    0.93
 -16   1  -7    0.36    0.83
  16   1   7    2.45    0.97
  16  -2   7    1.44    0.98
 -16  -2  -7    0.87    0.90
 -16   2  -7    1.89    0.93
  16   2   7    1.07    0.97
 -16  -3  -7    4.03    1.06
  16  -3   7    2.97    1.11
  16   3   7    3.39    1.11
  16  -4   7   -0.24    1.07
 -16  -4  -7    0.01    0.97
  16  -4   7    0.16    0.79
  16   4   7    1.24    1.04
 -16   0  -8   -0.51    0.85
  16   0   8   -1.17    0.99
 -16  -1  -8    1.68    0.90
  16  -1   8   -0.56    0.73
 -16   1  -8   -0.44    0.83
  16   1   8    0.86    0.80
  16  -2   8    0.91    1.05
 -16  -2  -8    0.53    0.93
 -16   2  -8   -0.97    0.88
  16   2   8    0.62    1.04
  17   0   0   -0.08    0.40
 -17   0   0   -0.54    0.62
 -17  -1   0    8.00    1.08
  17  -1   0    8.10    0.92
  17   1   0    8.06    0.92
  17   2   0    0.43    0.42
  17  -2   0    0.39    0.46
 -17  -2   0   -0.02    0.66
  17  -3   0   -0.34    0.49
 -17  -3   0    0.92    0.70
  17   3   0   -0.03    0.50
  17  -4   0    4.93    0.77
 -17  -4   0    4.54    0.97
  17   4   0    4.71    0.74
  17   5   0    0.00    0.57
 -17  -5   0   -0.59    0.80
 -17  -6   0   -0.07    0.87
  17   6   0    1.56    0.73
  17  -6   0   -2.65    0.97
  17   0   1   -0.51    0.41
 -17   0  -1   -0.80    0.66
 -17  -1  -1    2.04    0.74
  17  -1   1    1.74    0.56
  17   1   1    1.87    0.51
 -17  -1   1    1.97    0.73
 -17  -2  -1    1.27    0.77
  17   2  -1    0.83    0.38
  17  -2   1    1.51    0.54
 -17  -2   1    1.26    0.64
  17   2   1    1.75    0.51
  17  -3   1    0.83    0.58
 -17  -3  -1    1.92    0.76
  17   3  -1    1.19    0.43
 -17  -3   1    1.01    0.64
  17   3   1    0.11    0.50
  17   4  -1    1.19    0.55
  17  -4   1    0.46    0.66
 -17  -4  -1    2.60    0.88
  17   4   1    2.45    0.61
 -17  -4   1    1.43    0.81
  17  -5   1    0.10    0.67
 -17  -5  -1    0.84    0.89
  17   5  -1    0.15    0.55
 -17  -5   1    0.42    0.74
  17   5   1    0.55    0.63
  17   6  -1    0.28    0.63
 -17  -6  -1   -0.72    0.86
  17  -6   1    0.97    1.02
  17  -6  -1    1.76    1.11
 -17  -6   1    0.88    0.92
  17   6   1   -0.03    0.73
 -17   0  -2    1.22    0.71
  17   0   2   -0.74    0.48
 -17  -1  -2    5.93    1.13
  17  -1   2    9.05    1.05
 -17   1  -2    8.61    1.19
  17   1   2    9.86    1.05
  17  -2   2    2.62    0.68
 -17  -2  -2    4.54    0.94
 -17  -2   2    3.25    0.75
  17   2   2    3.37    0.67
  17  -3   2    0.97    0.61
 -17  -3  -2    0.53    0.85
  17   3   2    1.68    0.61
 -17  -3   2    2.32    0.68
  17  -4   2    2.84    0.76
 -17  -4  -2    0.94    0.93
  17   4  -2    2.58    0.56
  17   4   2    2.67    0.71
 -17  -4   2    1.96    0.67
 -17  -5  -2    1.64    1.02
  17   5  -2    3.66    0.63
  17  -5   2    2.22    0.85
 -17  -5   2    1.85    0.72
  17   5   2    2.55    0.81
 -17  -6  -2   -0.33    1.00
  17  -6   2    0.54    1.07
 -17  -6   2    1.99    0.83
  17  -6  -2   -0.44    1.05
  17   6   2    0.82    0.84
 -17   0  -3   -0.07    0.73
  17   0   3    1.14    0.60
  17  -1   3    6.77    0.97
 -17  -1  -3    5.82    1.09
 -17   1  -3    7.60    1.12
  17   1   3    6.86    0.96
 -17  -2  -3    2.67    0.88
  17  -2   3    1.79    0.68
  17   2   3    1.99    0.63
  17  -3   3    1.38    0.68
 -17  -3  -3    0.49    0.67
  17   3   3    2.62    0.57
  17  -4   3    0.74    0.73
 -17  -4  -3   -1.44    0.88
  17   4   3    1.31    0.75
 -17  -4   3   -0.29    0.55
 -17  -5  -3    0.98    0.99
  17  -5   3   -0.22    0.58
  17   5   3    0.26    0.59
 -17  -5   3    1.22    1.03
 -17  -6  -3    0.08    1.08
  17  -6   3   -1.80    0.79
  17  -6   3    0.70    1.06
  17   6   3    1.07    0.68
  17  -6  -3   -0.32    0.76
  17   0   4    0.30    0.65
 -17   0  -4    0.67    0.76
  17  -1   4    2.12    0.71
 -17  -1  -4    2.56    0.87
  17   1   4    0.51    0.52
 -17   1  -4    1.25    0.81
 -17  -2  -4    5.22    0.90
  17  -2   4    4.36    0.77
  17   2   4    5.40    0.90
  17  -3   4   -1.12    0.68
 -17  -3  -4    0.34    0.84
  17   3   4    0.11    0.69
  17  -4   4    1.21    0.82
 -17  -4  -4   -0.04    0.94
  17   4   4    1.39    0.65
  17  -5   4    1.99    0.97
  17  -5   4    1.63    1.02
 -17  -5  -4    2.97    1.11
  17   5   4    3.40    0.98
 -17   0  -5   -0.08    0.79
  17   0   5   -0.81    0.68
  17  -1   5    0.44    0.75
 -17  -1  -5    0.49    0.84
 -17   1  -5    1.66    0.85
  17   1   5    0.28    0.77
 -17  -2  -5    0.65    0.88
  17  -2   5    0.35    0.79
 -17   2  -5   -0.29    0.83
  17   2   5    0.30    0.72
 -17  -3  -5   -0.03    0.90
  17  -3   5    0.75    0.63
  17   3   5    0.72    0.82
  17  -4   5    0.23    0.89
 -17  -4  -5   -0.20    0.88
  17   4   5    0.57    0.89
  17  -5   5    0.26    0.97
 -17  -5  -5    1.74    1.06
  17  -5   5    0.83    1.01
  17   5   5    0.60    0.95
  17   0   6   -0.33    0.84
 -17   0  -6   -0.32    0.83
 -17  -1  -6    6.19    1.16
  17  -1   6    5.64    1.13
 -17   1  -6    6.18    1.13
  17   1   6    6.69    1.16
  17  -2   6    1.74    0.95
 -17  -2  -6    1.48    0.75
 -17   2  -6    2.40    0.97
  17   2   6    1.69    0.74
 -17  -3  -6    0.46    0.93
  17  -3   6    0.16    0.94
  17   3   6    0.32    0.86
  17  -4   6   -1.27    0.87
 -17  -4  -6    1.42    0.78
  17  -4   6    1.40    1.02
  17   4   6   -1.24    0.66
  17   0   7   -1.05    0.67
 -17   0  -7    1.27    0.91
  17  -1   7    0.56    0.71
 -17  -1  -7   -0.55    0.63
  17   1   7   -0.68    0.96
 -17   1  -7   -0.18    0.84
  17  -2   7    1.33    1.01
 -17  -2  -7    0.50    0.88
 -17   2  -7   -1.08    0.86
  17   2   7   -0.25    0.97
 -17  -3  -7    0.29    0.94
  17  -3   7   -1.76    1.00
  17   3   7   -0.90    1.01
 -17   0  -8    0.09    0.92
  17   0   8   -0.20    0.77
 -17  -1  -8    1.11    0.74
 -17   1  -8    0.31    0.87
  18   0   0    4.03    0.64
  18  -1   0    1.15    0.50
  18   1   0    1.29    0.49
 -18  -1   0    2.69    0.77
  18  -2   0    3.11    0.57
 -18  -2   0    4.67    0.85
  18   2   0    2.85    0.62
 -18  -3   0    4.97    0.90
  18  -3   0    2.02    0.57
  18   3   0    2.84    0.63
 -18  -4   0    1.33    0.81
  18   4   0    1.14    0.56
  18  -4   0   -0.72    0.50
  18   5   0    1.03    0.64
 -18  -5   0    1.53    0.89
 -18  -6   0    0.35    0.91
  18   6   0   -0.06    0.69
  18  -6   0    0.41    1.12
 -18   0  -1    2.86    0.84
  18   0   1    2.59    0.57
 -18  -1  -1    1.30    0.78
  18  -1   1    1.77    0.52
  18   1   1    1.41    0.52
 -18  -2  -1    0.43    0.76
  18  -2   1    0.28    0.48
  18   2   1    0.40    0.48
 -18  -2   1    0.44    0.64
  18   3  -1    0.59    0.48
 -18  -3  -1    2.24    0.87
  18  -3   1    1.14    0.57
 -18  -3   1    1.54    0.72
  18   3   1    1.42    0.56
 -18  -4  -1    1.64    0.90
  18  -4   1   -0.10    0.56
  18   4  -1    0.06    0.53
 -18  -4   1    0.59    0.74
  18   4   1    0.31    0.58
 -18  -5  -1    0.56    0.95
  18   5  -1   -0.05    0.53
  18  -5   1   -0.73    0.63
  18   5   1   -0.06    0.64
 -18  -5   1   -0.46    0.87
 -18  -6  -1   -0.50    0.97
 -18  -6   1    0.53    0.96
 -18   0  -2    9.13    1.18
  18   0   2    6.97    0.97
  18  -1   2    3.11    0.67
 -18  -1  -2    3.43    0.92
  18   1   2    2.77    0.66
 -18  -2  -2    3.60    0.82
  18  -2   2    4.43    0.77
  18   2   2    4.93    0.78
 -18  -3  -2    6.10    0.96
  18  -3   2    5.91    0.87
  18   3   2    4.63    0.85
 -18  -3   2    4.29    0.87
 -18  -4  -2   -1.20    0.93
  18  -4   2    0.56    0.67
 -18  -4   2    1.42    0.73
  18   4   2    1.13    0.67
  18  -5   2   -0.19    0.72
 -18  -5  -2    1.94    1.00
 -18  -5   2   -0.13    0.73
  18   5   2   -0.48    0.69
  18   0   3    3.00    0.73
 -18   0  -3    3.28    0.92
 -18  -1  -3    0.67    0.64
  18  -1   3    1.35    0.65
 -18   1  -3    1.37    0.85
  18   1   3    0.14    0.63
 -18  -2  -3    0.79    0.86
  18  -2   3    0.03    0.64
  18   2   3    0.42    0.61
 -18  -3  -3   -1.41    0.88
  18  -3   3   -0.45    0.64
  18   3   3    0.31    0.66
  18  -4   3   -0.08    0.71
 -18  -4  -3    0.86    0.93
  18   4   3   -0.39    0.67
 -18  -4   3   -0.43    0.76
  18  -5   3   -0.83    0.77
 -18  -5  -3   -0.11    0.75
  18   5   3   -0.53    0.81
  18   0   4    1.30    0.72
 -18   0  -4    1.21    0.85
  18  -1   4    0.65    0.65
 -18  -1  -4    1.49    0.86
 -18   1  -4   -1.09    0.77
  18   1   4    0.79    0.53
 -18  -2  -4    1.33    0.89
  18  -2   4    0.33    0.73
  18   2   4   -0.13    0.51
  18  -3   4    0.41    0.74
 -18  -3  -4   -0.13    0.97
  18   3   4    1.40    0.79
  18  -4   4    0.35    0.84
 -18  -4  -4    1.74    1.04
  18   4   4    0.86    0.84
  18  -5   4    0.80    0.95
  18  -5   4    0.03    1.06
 -18  -5  -4    1.47    1.12
  18   5   4    2.00    0.93
 -18   0  -5    0.05    0.83
  18   0   5    0.14    0.78
  18  -1   5    0.14    0.74
 -18  -1  -5    0.48    0.66
 -18   1  -5   -0.54    0.81
  18   1   5    0.06    0.78
  18  -2   5   -0.64    0.76
 -18  -2  -5   -0.55    0.87
  18   2   5   -0.32    0.57
 -18   2  -5   -0.07    0.64
 -18  -3  -5    0.48    0.73
  18  -3   5   -1.73    0.80
  18   3   5    1.72    0.90
 -18  -4  -5   -0.06    1.01
  18  -4   5   -0.11    0.94
  18   4   5   -0.31    0.89
  18   0   6    7.97    1.18
 -18   0  -6    9.85    1.36
  18  -1   6   -0.47    0.64
 -18  -1  -6    0.16    0.94
  18   1   6   -0.34    0.90
 -18   1  -6   -0.60    0.87
 -18  -2  -6    1.50    0.99
  18  -2   6    1.51    0.74
 -18   2  -6    2.85    1.02
  18   2   6    1.09    0.76
  18  -3   6    1.04    0.77
 -18  -3  -6    3.53    1.10
  18   3   6    1.71    0.98
 -18   0  -7   -0.14    0.93
  18   0   7   -0.53    0.97
 -18  -1  -7   -0.14    0.94
  18  -1   7    1.02    1.02
  18   1   7    0.66    1.01
 -18   1  -7    1.21    0.91
 -18  -2  -7    0.21    0.97
 -18   2  -7    0.86    0.98
  19   0   0   -0.18    0.47
  19   1   0   -0.31    0.46
 -19  -1   0   -0.92    0.81
 -19  -2   0    0.56    0.78
  19   2   0    0.88    0.54
  19   3   0    0.03    0.54
 -19  -3   0    2.34    0.83
 -19  -4   0   -0.58    0.83
  19   4   0    0.89    0.57
 -19  -5   0    0.02    0.85
  19   5   0    1.15    0.64
  19   0   1    0.49    0.48
 -19   0  -1   -0.29    0.77
  19  -1   1    2.71    0.60
 -19  -1  -1    3.15    0.88
  19   1   1    1.98    0.62
  19  -2   1    0.31    0.50
 -19  -2  -1    1.41    0.82
  19   2   1    0.32    0.51
 -19  -2   1    1.67    0.74
  19  -3   1   -0.06    0.54
 -19  -3  -1    0.83    0.84
  19   3   1   -0.06    0.54
 -19  -3   1    0.71    0.80
 -19  -4  -1    0.34    0.92
  19   4  -1    0.28    0.64
  19  -4   1   -0.18    0.59
 -19  -4   1    0.18    0.71
  19   4   1   -0.43    0.60
  19   5  -1    1.71    0.62
 -19  -5  -1    0.96    1.00
  19   5   1    1.48    0.75
 -19  -5   1    2.36    0.87
  19   0   2    0.29    0.57
 -19   0  -2    1.11    0.84
  19  -1   2    2.37    0.71
 -19  -1  -2    3.36    0.94
  19   1   2    2.76    0.68
 -19  -2  -2    1.02    0.91
  19  -2   2    1.19    0.61
  19   2   2    0.36    0.64
  19  -3   2    0.16    0.61
 -19  -3  -2    0.66    0.96
  19   3   2    1.47    0.62
 -19  -3   2   -0.19    0.70
  19  -4   2    0.28    0.74
 -19  -4  -2    2.85    1.02
  19   4   2    1.38    0.75
 -19  -4   2    0.75    0.67
  19  -5   2   -0.86    0.72
 -19  -5  -2   -0.78    1.01
  19   5   2   -0.29    0.76
 -19  -5   2    0.57    0.80
  19   0   3   -0.13    0.62
 -19   0  -3   -0.11    0.84
 -19  -1  -3    5.61    1.09
  19  -1   3    5.14    0.86
  19   1   3    4.79    0.87
 -19   1  -3    4.86    1.09
 -19  -2  -3    2.11    0.77
  19  -2   3    1.74    0.78
  19   2   3    1.22    0.72
 -19  -3  -3    0.48    0.92
  19  -3   3    0.91    0.72
  19   3   3   -0.02    0.70
  19  -4   3    1.68    0.79
 -19  -4  -3    2.33    1.13
  19   4   3    0.35    0.77
  19   0   4    0.03    0.69
 -19   0  -4    0.51    0.87
 -19  -1  -4    0.46    0.67
  19  -1   4    0.40    0.73
  19   1   4    0.41    0.54
 -19   1  -4    1.04    0.69
  19  -2   4    0.62    0.75
 -19  -2  -4    1.66    0.76
  19   2   4    0.73    0.74
 -19  -3  -4   -0.40    0.95
  19  -3   4   -0.58    0.78
  19   3   4    0.17    0.79
  19  -4   4   -0.28    0.81
 -19  -4  -4    1.17    1.07
  19   4   4    0.62    0.86
 -19   0  -5    0.43    0.92
  19   0   5    0.06    0.82
  19  -1   5    0.00    0.83
 -19  -1  -5    0.91    0.92
  19   1   5    0.34    0.83
 -19   1  -5    0.43    0.71
 -19  -2  -5    2.25    1.02
  19  -2   5   -0.34    0.84
  19   2   5    0.48    0.66
  19  -3   5   -0.46    0.83
 -19  -3  -5    1.08    1.05
  19   3   5   -0.05    0.87
  19   0   6   -0.01    0.89
 -19   0  -6   -0.63    0.67
 -19  -1  -6    0.93    1.00
  19  -1   6    0.24    0.92
  19   1   6    0.40    0.93
 -19   1  -6    0.26    0.97
 -19  -2  -6    0.83    1.00
  19  -2   6   -0.86    0.96
  19   2   6   -0.41    0.91
 -19   2  -6    2.25    0.82
 -20  -1   0   -0.62    0.75
 -20  -2   0    0.50    0.80
 -20  -3   0   -0.25    0.81
  20   3   0    0.00    0.54
 -20  -4   0    0.26    0.85
  20   4   0   -0.41    0.55
  20   0   1    0.32    0.57
  20  -1   1   -0.57    0.49
 -20  -1  -1    1.04    0.87
  20   1   1    0.71    0.53
 -20  -2  -1   -0.45    0.85
  20  -2   1   -0.27    0.55
 -20  -2   1   -0.36    0.75
  20   2   1   -0.32    0.53
 -20  -3  -1    1.10    0.94
  20  -3   1    0.31    0.62
 -20  -3   1    1.93    0.78
  20   3   1    1.58    0.68
 -20  -4  -1   -0.05    0.90
  20  -4   1    0.52    0.70
 -20  -4   1    0.01    0.78
  20   4   1    1.00    0.64
  20   0   2   -0.94    0.61
 -20   0  -2    0.25    0.89
  20  -1   2   -0.47    0.62
 -20  -1  -2    0.33    0.88
  20   1   2    0.77    0.65
  20  -2   2    0.92    0.65
 -20  -2  -2    1.69    0.97
  20   2   2    0.50    0.62
 -20  -3  -2    0.84    0.95
  20  -3   2    0.16    0.68
  20   3   2   -0.85    0.61
 -20  -3   2   -1.72    0.73
  20  -4   2    1.27    0.74
 -20  -4  -2    3.83    1.13
  20   4   2    2.65    0.83
 -20  -4   2    0.13    0.80
 -20   0  -3    0.01    0.93
  20   0   3    1.37    0.69
  20  -1   3    1.06    0.74
 -20  -1  -3    1.77    0.96
  20   1   3    1.84    0.70
 -20  -2  -3    2.06    1.01
  20  -2   3    0.57    0.72
  20   2   3    0.62    0.69
  20  -3   3    1.94    0.78
 -20  -3  -3    1.34    1.09
  20   3   3    2.58    0.76
 -20   0  -4   -0.19    0.93
  20   0   4    0.50    0.74
  20  -1   4   -0.06    0.74
 -20  -1  -4    0.21    0.93
 -20   1  -4   -0.31    0.69
  20   1   4    0.41    0.72
 -20  -2  -4   -0.64    0.96
  20  -2   4   -0.77    0.75
  20   2   4    1.49    0.80
 -20  -3  -4    0.89    1.11
  20  -3   4   -0.70    0.77
  20   3   4   -0.08    0.77
 -20   0  -5    1.63    1.02
  20   0   5    1.37    0.87
  20  -1   5   -0.23    0.83
 -20  -1  -5    0.18    0.97
  20   1   5   -0.17    0.86
 -20   1  -5   -0.43    0.75
 -20  -2  -5    0.35    1.04
  20  -2   5    0.99    0.89
  20   2   5   -0.27    0.63
 -21  -2   0    0.22    0.81
 -21  -3   0    0.27    0.83
  21   0   1    0.30    0.59
 -21  -1  -1    1.19    0.92
  21   1   1   -0.15    0.57
 -21  -2  -1   -0.86    0.90
  21   2   1    1.54    0.66
 -21  -3  -1    0.20    0.89
 -21  -3   1    0.30    0.92
  21   3   1    1.06    0.61
  21   0   2   -0.95    0.63
 -21   0  -2   -0.06    0.96
  21  -1   2    0.35    0.66
 -21  -1  -2   -0.44    0.67
  21   1   2    0.60    0.60
 -21  -2  -2    1.97    0.96
  21  -2   2    0.79    0.61
  21   2   2    2.00    0.68
  21  -3   2    0.57    0.66
 -21  -3  -2    0.79    1.03
  21   3   2    0.74    0.74
  21   0   3   -0.47    0.65
 -21   0  -3    0.44    1.01
 -21  -1  -3   -0.20    0.98
  21  -1   3    0.57    0.69
  21   1   3    0.73    0.76
  21  -2   3   -0.79    0.67
 -21  -2  -3    0.96    1.05
  21   2   3   -0.39    0.67
 -21   0  -4    0.86    1.04
  21   0   4   -0.83    0.71
 -21  -1  -4    0.67    1.05
  21  -1   4    0.43    0.77
 -21   1  -4   -1.05    0.98
  21   1   4   -1.38    0.73
 -22  -2   0    1.01    0.93
 -22  -1  -1   -0.82    0.89
 -22  -2  -1    0.41    0.90
  22   0   2    1.35    0.72
  22  -1   2    0.39    0.71
 -22  -1  -2   -0.16    0.98
  22   1   2    1.05    0.64
   0   0   0    0.00    0.00
;
_shelx_hkl_checksum     4438
_shelx_res_file
;
TITL RJOHT11_0ma_a.res in Pca2(1)
CELL  0.71073  18.0683   8.0190   9.8513   90.000   90.000   90.000
ZERR     4.00   0.0013   0.0006   0.0005    0.000    0.000    0.000
LATT  -1
SYMM  - X, - Y, 1/2 + Z
SYMM  1/2 - X,   Y, 1/2 + Z
SYMM  1/2 + X, - Y,   Z
SFAC  C    H    O    S    BR
UNIT  60 52 8 4 4
MERG   2
FMAP   2
PLAN    5
SIZE     0.140   0.203   0.467
ACTA
BOND   $H
CONF
L.S.  18
TEMP    20.00
WGHT    0.000000
FVAR       0.15158
C1    1    0.380864    0.798036    0.268674    11.00000    0.05973    0.04545 =
         0.03912    0.00082   -0.00762    0.01147
C2    1    0.328169    0.723002    0.347086    11.00000    0.04584    0.05953 =
         0.05868    0.00482   -0.00111    0.00052
AFIX  43
H2    2    0.284383    0.684581    0.308555    11.00000   -1.20000
AFIX   0
C3    1    0.341120    0.704891    0.486207    11.00000    0.06181    0.05427 =
         0.05576    0.01225    0.00476   -0.00178
AFIX  43
H3    2    0.305904    0.653051    0.540609    11.00000   -1.20000
AFIX   0
C4    1    0.405729    0.763361    0.543227    11.00000    0.04990    0.04415 =
         0.03865   -0.00019    0.00558    0.00744
C5    1    0.458238    0.839422    0.461188    11.00000    0.04802    0.04482 =
         0.05156    0.00033   -0.00633    0.00102
AFIX  43
H5    2    0.501969    0.879313    0.498932    11.00000   -1.20000
AFIX   0
C6    1    0.445560    0.856105    0.322505    11.00000    0.04848    0.04737 =
         0.04511    0.00450    0.00895    0.00549
AFIX  43
H6    2    0.480780    0.906272    0.267082    11.00000   -1.20000
AFIX   0
C7    1    0.600026    0.692145    0.743778    11.00000    0.07344    0.09091 =
         0.05779    0.00138   -0.00153   -0.02761
AFIX 137
H7A   2    0.604137    0.651279    0.835063    11.00000   -1.50000
H7C   2    0.582205    0.804911    0.745251    11.00000   -1.50000
H7B   2    0.647719    0.688889    0.700911    11.00000   -1.50000
AFIX   0
C8    1    0.482587    0.567746    0.732407    11.00000    0.05121    0.05016 =
         0.03233    0.00500   -0.00234   -0.00389
AFIX  13
H8    2    0.490970    0.541655    0.828369    11.00000   -1.20000
AFIX   0
C9    1    0.444555    0.421155    0.666112    11.00000    0.05426    0.04084 =
         0.03007    0.00250   -0.00450    0.01158
C10   1    0.383208    0.332846    0.735499    11.00000    0.04918    0.03763 =
         0.04051    0.00504   -0.00957    0.00462
C11   1    0.353531    0.192558    0.673153    11.00000    0.05450    0.05509 =
         0.05465   -0.00778   -0.00472    0.00648
AFIX  43
H11   2    0.372034    0.158046    0.589660    11.00000   -1.20000
AFIX   0
C12   1    0.296813    0.103481    0.733597    11.00000    0.05458    0.06944 =
         0.07395   -0.00288   -0.01228   -0.01183
AFIX  43
H12   2    0.277295    0.010210    0.690397    11.00000   -1.20000
AFIX   0
C13   1    0.268869    0.153308    0.859167    11.00000    0.05243    0.07140 =
         0.07659    0.02764   -0.00414   -0.00950
AFIX  43
H13   2    0.230840    0.093848    0.900454    11.00000   -1.20000
AFIX   0
C14   1    0.298572    0.292180    0.921037    11.00000    0.07356    0.07879 =
         0.05604    0.00176    0.00458   -0.01045
AFIX  43
H14   2    0.279970    0.327279    1.004294    11.00000   -1.20000
AFIX   0
C15   1    0.355118    0.379089    0.861450    11.00000    0.07088    0.07154 =
         0.04154   -0.00361    0.00264   -0.01184
AFIX  43
H15   2    0.375136    0.470818    0.906045    11.00000   -1.20000
AFIX   0
O1    3    0.549973    0.591040    0.670297    11.00000    0.05771    0.06976 =
         0.04438   -0.00123    0.00297   -0.00914
O2    3    0.463333    0.377261    0.552545    11.00000    0.08133    0.06818 =
         0.03739   -0.00873    0.00731   -0.00447
S1    4    0.419917    0.750048    0.721026    11.00000    0.07735    0.04972 =
         0.03825   -0.00355    0.00411    0.00831
BR1   5    0.363708    0.824104    0.079012    11.00000    0.07972    0.09053 =
         0.04504    0.00304   -0.00867    0.02286
HKLF 4  1.0  1.00  0.00  0.00  0.00  1.00  0.00  0.00  0.00  1.00
REM  RJOHT11_0ma_a.res in Pca2(1)
REM R1 =  0.0354 for    1903 Fo > 4sig(Fo)  and  0.0728 for all    2820 data
REM    173 parameters refined using      1 restraints
END
WGHT      0.0000      0.0000
REM Highest difference peak  0.236,  deepest hole -0.359,  1-sigma level  0.050
Q1    1   0.3841  0.8250  0.0760  11.00000  0.05    0.24
Q2    1   0.3369  0.7314  0.1028  11.00000  0.05    0.23
Q3    1   0.4515  0.5229  0.8924  11.00000  0.05    0.20
Q4    1   0.4488  0.3503  0.7230  11.00000  0.05    0.19
Q5    1   0.2972  0.6179  0.1749  11.00000  0.05    0.19
;
_shelx_res_checksum     13918
_shelxl_version_number     2014/6
data_global
_journal_date_recd_electronic     2019-05-08
_journal_date_accepted     2019-05-11
_journal_name_full     'Acta Crystallographica, Section E'
_journal_year     2019
_journal_volume     75
_journal_issue      6
_journal_page_first     816
_journal_page_last     822
_journal_paper_category     GO
_journal_paper_doi     10.1107/S2056989019006765
_journal_coeditor_code     HB7825
_publ_contact_author_name
;
Julio Zukerman-Schpector
;
_publ_contact_author_address
;
Laborat\'orio de Cristalografia, Esterodin\^amica e Modelagem Molecular,
Departamento de Qu\'imica
Universidade Federal de S\~ao Carlos,
13565-905 S\~ao Carlos
SP
Brazil
;
_publ_contact_author_email     'julio@power.ufscar.br'
_publ_contact_author_fax
;
+55 16 33518350
;
_publ_contact_author_phone
;
+55 16 33518208
;
_publ_section_title
;
2-[(4-Bromophenyl)sulfanyl]-2-methoxy-1-phenylethan-1-one: crystal structure,
Hirshfeld surface analysis and computational chemistry
;
_publ_section_title_footnote     .
loop_
    _publ_author_name
    _publ_author_footnote
    _publ_author_address
    'Caracelli, Ignez' .
;
Departamento de F\'isica
Universidade Federal de S\~ao Carlos,
13565-905 S\~ao Carlos
SP
Brazil
;
    'Zukerman-Schpector, Julio' .
;
Departamento de Qu\'imica
Universidade Federal de S\~ao Carlos,
13565-905 S\~ao Carlos
SP
Brazil
;
    'Traesel, Henrique J.' .
;
Instituto de Qu\'imica, Universidade de S\~ao Paulo,
05508-000 S\~ao Paulo, SP, Brazil
;
    'Olivato, Paulo R.' .
;
Instituto de Qu\'imica, Universidade de S\~ao Paulo,
05508-000 S\~ao Paulo, SP, Brazil
;
    'Jotani, Mukesh M.' .
;
Department of Physics, Bhavan's Sheth R. A. College of Science, Ahmedabad,
Gujarat 380001, India
;
    'Tiekink, Edward R. T.'
;
Additional correspondence author, e-mail: edwardt@sunway.edu.my.
;
;
Research Centre for Crystalline Materials,
School of Science and Technology,
Sunway University, 47500 Bandar Sunway,
Selangor Darul Ehsan, Malaysia
;
_publ_section_synopsis
;
The title molecule is twisted about the methine-C---C(carbonyl) bond [the
O---C---C---O torsion angle is -20.8(7)\%] and the dihedral angle between the
bromobenzene and phenyl rings is 43.2 (2)\%.
;
