# Supplementary material for: 2-[(4-Bromo­phen­yl)sulfan­yl]-2-meth­oxy-1-phenyl­ethan-1-one: crystal structure, Hirshfeld surface analysis and computational chemistry
Source: Acta Crystallogr E Crystallogr Commun. 2019 May 17;75(Pt 6):816–22. doi: 10.1107/S2056989019006765 (PMC6658945; doi:10.1107/S2056989019006765)
Supplement: Supplementary file 2 [file e-75-00816-Isup2.hkl]

data_I                                                                          
_shelx_title ' RJOHT11_0ma_a.res in Pca2(1)'                                    
_shelx_refln_list_code          4                                               
_shelx_F_calc_maximum      210.79                                               
_exptl_crystal_F_000       680.00                                               
_reflns_d_resolution_high  0.7997                                               
                                                                                
loop_                                                                           
 _space_group_symop_operation_xyz                                               
 'x, y, z'                                                                      
 '-x, -y, z+1/2'                                                                
 '-x+1/2, y, z+1/2'                                                             
 'x+1/2, -y, z'                                                                 
                                                                                
_cell_length_a    18.0683                                                       
_cell_length_b     8.0190                                                       
_cell_length_c     9.8513                                                       
_cell_angle_alpha  90.000                                                       
_cell_angle_beta   90.000                                                       
_cell_angle_gamma  90.000                                                       
                                                                                
_shelx_F_squared_multiplier     1.000                                           
                                                                                
loop_                                                                           
 _refln_index_h                                                                 
 _refln_index_k                                                                 
 _refln_index_l                                                                 
 _refln_F_squared_calc                                                          
 _refln_F_squared_meas                                                          
 _refln_F_squared_sigma                                                         
 _refln_observed_status                                                         
   6   0 -10        419.70        409.13        47.01 o                         
   8   0 -10        491.37        620.67        63.11 o                         
  10   0 -10        604.32        618.49        68.77 o                         
  12   0 -10        297.07        269.42        45.70 o                         
   5   1 -10        988.19        940.14        87.49 o                         
   6   1 -10         45.75         49.65        42.22 o                         
   7   1 -10         38.27         16.69        18.71 o                         
   8   1 -10        243.09        227.24        30.90 o                         
   9   1 -10        420.18        450.12        40.12 o                         
  10   1 -10         24.77         47.65        22.15 o                         
  11   1 -10        114.28        161.02        27.39 o                         
  12   1 -10          7.03        -12.76        31.56 o                         
  13   1 -10        110.22        138.11        29.23 o                         
   4   2 -10         82.74         93.14        26.99 o                         
   5   2 -10        131.85        151.90        33.51 o                         
   6   2 -10        433.32        479.21        53.97 o                         
   7   2 -10          2.10        -20.52        26.77 o                         
   8   2 -10        360.14        330.13        33.65 o                         
   9   2 -10        232.69        254.61        29.53 o                         
  10   2 -10        112.37        144.19        27.54 o                         
  11   2 -10         20.40         13.28        32.64 o                         
  12   2 -10         60.27         28.16        39.17 o                         
   3   3 -10         10.77        -19.15        26.11 o                         
   4   3 -10        547.11        506.63        62.68 o                         
   5   3 -10         20.95         54.84        28.29 o                         
   6   3 -10         29.62         11.75        28.29 o                         
   7   3 -10         89.61         70.08        31.77 o                         
   8   3 -10        272.08        278.43        33.17 o                         
   9   3 -10        169.42        183.50        27.84 o                         
  10   3 -10         32.62         47.67        25.84 o                         
  11   3 -10          3.08        -30.31        36.78 o                         
   2   4 -10         54.98         63.11        33.08 o                         
   3   4 -10         29.49         53.54        29.16 o                         
   4   4 -10         70.46         53.10        30.03 o                         
   5   4 -10        266.17        186.72        44.83 o                         
   6   4 -10         62.88         26.99        37.00 o                         
   7   4 -10         69.61         21.33        37.87 o                         
   8   4 -10          2.60         -7.40        38.30 o                         
   9   4 -10         89.83        121.43        40.04 o                         
   1   5 -10        121.33        167.57        45.27 o                         
   2   5 -10         19.89          6.96        36.13 o                         
   3   5 -10        244.45        328.61        47.44 o                         
   4   5 -10        121.33        107.94        38.74 o                         
   5   5 -10          8.97         36.13        36.13 o                         
   6   5 -10          5.63        -10.88        36.13 o                         
   2   0  -9       1594.21       1569.07       125.35 o                         
   4   0  -9         44.94         34.82        19.59 o                         
   6   0  -9        808.61        770.83        76.60 o                         
   8   0  -9        306.17        305.55        42.22 o                         
  10   0  -9        370.99        406.09        53.54 o                         
  12   0  -9        252.43        348.63        49.18 o                         
  14   0  -9         40.62         52.23        38.30 o                         
   1   1  -9        782.90        745.17        37.10 o                         
   2   1  -9        147.95        157.73        16.31 o                         
   3   1  -9        435.89        478.18        33.54 o                         
   4   1  -9         51.92         24.44        13.84 o                         
   5   1  -9        366.92        370.43        29.85 o                         
   6   1  -9        109.04        104.76        18.74 o                         
   7   1  -9        317.86        340.28        30.01 o                         
   8   1  -9          4.88          7.52        18.03 o                         
   9   1  -9         17.91         -8.92        19.80 o                         
  10   1  -9         20.28         24.23        19.85 o                         
  11   1  -9        111.96         88.06        25.21 o                         
  12   1  -9         28.00         70.39        23.54 o                         
  13   1  -9         59.60         46.36        25.07 o                         
  14   1  -9         22.58         55.31        27.20 o                         
  15   1  -9        133.00        128.38        37.65 o                         
   1   2  -9        303.92        305.32        23.09 o                         
   2   2  -9        433.99        470.98        25.80 o                         
   3   2  -9        794.36        792.04        52.00 o                         
   4   2  -9         95.74        128.20        17.85 o                         
   5   2  -9        311.25        306.73        27.34 o                         
   6   2  -9        285.84        308.79        28.51 o                         
   7   2  -9        625.47        634.29        46.31 o                         
   8   2  -9         80.96         74.72        20.73 o                         
   9   2  -9         65.63         20.51        20.28 o                         
  10   2  -9         52.64         46.35        21.54 o                         
  11   2  -9        215.94        257.88        29.81 o                         
  12   2  -9        115.80        178.74        28.23 o                         
  13   2  -9          7.87         -9.41        24.00 o                         
  14   2  -9         14.85         21.98        25.94 o                         
   1   3  -9         94.54        108.44        23.72 o                         
   2   3  -9        549.96        558.42        41.70 o                         
   3   3  -9        106.39        124.40        18.29 o                         
   4   3  -9         96.45         79.65        28.29 o                         
   5   3  -9        131.63        173.69        21.69 o                         
   6   3  -9        238.45        311.27        39.39 o                         
   7   3  -9         43.76          6.48        20.38 o                         
   8   3  -9         39.75         53.38        21.37 o                         
   9   3  -9          8.15        -16.26        24.37 o                         
  10   3  -9        113.48        127.96        25.39 o                         
  11   3  -9         16.44         17.52        25.46 o                         
  12   3  -9         76.08         89.26        55.49 o                         
  13   3  -9         37.50         52.23        38.30 o                         
   1   4  -9        251.05        278.92        27.34 o                         
   2   4  -9        227.19        219.09        27.82 o                         
   3   4  -9        367.17        365.85        33.37 o                         
   4   4  -9        167.29        154.12        22.98 o                         
   5   4  -9         34.35         21.33        28.73 o                         
   6   4  -9         58.58         53.10        32.64 o                         
   7   4  -9        459.28        467.02        57.89 o                         
   8   4  -9          1.04          2.18        32.64 o                         
   9   4  -9         32.38         19.15        34.82 o                         
  10   4  -9         70.23        125.79        39.17 o                         
  11   4  -9        105.51        108.38        40.04 o                         
  12   4  -9         27.37        -27.42        36.56 o                         
   1   5  -9        104.66         75.49        23.81 o                         
   2   5  -9        170.78        198.49        34.60 o                         
   3   5  -9         91.67        100.86        36.13 o                         
   4   5  -9         30.88         46.18        22.77 o                         
   5   5  -9         32.65         34.45        21.81 o                         
   6   5  -9         57.26         71.38        35.69 o                         
   7   5  -9        118.32         92.27        37.87 o                         
   8   5  -9         73.56         87.05        39.17 o                         
   9   5  -9         15.40         20.02        39.17 o                         
  10   5  -9         13.98         65.72        41.35 o                         
   1   6  -9         16.94         51.48        47.01 o                         
   2   6  -9         74.91         72.01        26.55 o                         
   3   6  -9         28.00         51.78        25.93 o                         
   4   6  -9         50.01         41.99        26.14 o                         
   5   6  -9          6.20         24.56        24.12 o                         
   6   6  -9        154.45        143.78        31.24 o                         
   7   6  -9         15.63         13.93        39.61 o                         
   0   0  -8       3722.30       3404.09       299.02 o                         
   2   0  -8         76.85         80.01         9.34 o                         
   4   0  -8       1346.51       1321.85       128.40 o                         
   6   0  -8         99.63         68.77        23.07 o                         
   8   0  -8        170.01        166.70        32.64 o                         
  10   0  -8        460.06        486.61        53.54 o                         
  12   0  -8        322.79        250.27        42.22 o                         
  14   0  -8        199.68        164.09        41.35 o                         
  16   0  -8         24.91        -22.20        37.00 o                         
   0   1  -8        575.61        544.09        37.22 o                         
   1   1  -8       1386.23       1348.04        60.33 o                         
   2   1  -8         18.88         21.32         4.76 o                         
   3   1  -8       1142.67       1085.98        60.30 o                         
   4   1  -8        450.20        440.12        23.52 o                         
   5   1  -8        531.09        529.17        34.47 o                         
   6   1  -8         51.01         45.98        15.00 o                         
   7   1  -8        545.20        583.86        40.78 o                         
   8   1  -8        280.39        268.86        24.57 o                         
   9   1  -8        297.19        331.19        28.93 o                         
  10   1  -8        164.18        198.54        25.39 o                         
  11   1  -8        266.67        228.14        29.81 o                         
  12   1  -8        120.56        137.86        40.04 o                         
  13   1  -8        212.51        242.92        36.13 o                         
  14   1  -8         22.79         43.95        25.21 o                         
  15   1  -8         62.91         67.41        50.71 o                         
  16   1  -8         10.84         25.12        46.14 o                         
  17   1  -8         42.53         32.31        24.53 o                         
   0   2  -8       1292.06       1341.28        86.93 o                         
   1   2  -8        510.48        508.95        24.10 o                         
   2   2  -8         72.71         68.41         6.56 o                         
   3   2  -8        388.03        383.71        23.79 o                         
   4   2  -8        449.44        449.72        28.70 o                         
   5   2  -8        668.33        632.04        41.35 o                         
   6   2  -8        155.03        141.29        13.72 o                         
   7   2  -8        146.69        131.75        15.24 o                         
   8   2  -8        167.42        158.53        20.45 o                         
   9   2  -8        446.82        431.20        64.85 o                         
  10   2  -8        171.65        141.72        24.29 o                         
  11   2  -8         10.73         29.81        53.75 o                         
  12   2  -8         62.86         52.03        23.22 o                         
  13   2  -8        199.70        204.91        29.67 o                         
  14   2  -8         87.54         66.81        26.28 o                         
  15   2  -8          8.03          6.74        55.93 o                         
  16   2  -8          0.61        -10.48        32.64 o                         
   0   3  -8       1384.22       1359.28       121.87 o                         
   1   3  -8        143.71        160.97        19.83 o                         
   2   3  -8          0.64          7.82        14.58 o                         
   3   3  -8         70.84         79.92        15.31 o                         
   4   3  -8       1155.79       1111.78        66.28 o                         
   5   3  -8        132.16        126.24        14.64 o                         
   6   3  -8         87.92         79.23        14.09 o                         
   7   3  -8         22.00         17.92        13.32 o                         
   8   3  -8        299.70        305.94        23.65 o                         
   9   3  -8        166.51        189.20        18.29 o                         
  10   3  -8        273.11        263.81        29.70 o                         
  11   3  -8        118.34        164.58        26.77 o                         
  12   3  -8        141.62        173.86        28.93 o                         
  13   3  -8          6.67         -1.32        20.76 o                         
  14   3  -8        110.98        137.54        42.22 o                         
  15   3  -8         96.04        109.68        44.40 o                         
   0   4  -8         92.56        122.74        28.29 o                         
   1   4  -8        304.65        334.58        30.77 o                         
   2   4  -8        199.06        204.34        23.53 o                         
   3   4  -8        259.97        270.27        28.91 o                         
   4   4  -8         14.99         13.07        16.61 o                         
   5   4  -8        220.06        210.02        23.17 o                         
   6   4  -8         89.32         72.68        19.45 o                         
   7   4  -8         32.66         21.48        18.59 o                         
   8   4  -8        236.96        204.15        27.57 o                         
   9   4  -8        330.54        338.67        34.45 o                         
  10   4  -8         33.60         51.91        22.27 o                         
  11   4  -8         14.07         -7.40        35.26 o                         
  12   4  -8        160.29        139.72        41.35 o                         
  13   4  -8        139.51        127.96        43.09 o                         
  14   4  -8          5.39         -0.44        40.91 o                         
   0   5  -8        377.37        355.16        45.27 o                         
   1   5  -8        157.71        214.15        24.77 o                         
   2   5  -8         24.47         10.94        18.84 o                         
   3   5  -8        114.09        155.66        23.24 o                         
   4   5  -8        150.48        147.85        24.59 o                         
   5   5  -8        158.95        168.40        31.34 o                         
   6   5  -8         55.25         40.25        22.27 o                         
   7   5  -8         12.84         28.26        22.55 o                         
   8   5  -8         35.35         54.11        24.17 o                         
   9   5  -8        222.25        214.97        31.41 o                         
  10   5  -8         74.32         81.20        25.41 o                         
  11   5  -8         19.52         14.20        28.00 o                         
  12   5  -8         11.28         17.41        39.17 o                         
   0   6  -8        125.65        122.74        39.17 o                         
   1   6  -8         16.56          2.61        21.85 o                         
   2   6  -8          0.94          6.35        22.72 o                         
   3   6  -8          7.38        -19.38        22.89 o                         
   4   6  -8         56.46         72.39        25.10 o                         
   5   6  -8         57.11         65.18        24.66 o                         
   6   6  -8         73.55         64.83        25.41 o                         
   7   6  -8          0.55        -23.22        23.22 o                         
   8   6  -8         67.57         45.33        31.34 o                         
   9   6  -8          5.22         36.94        42.22 o                         
  10   6  -8         95.17         82.69        28.13 o                         
   0   7  -8         41.20         55.71        37.87 o                         
   1   7  -8         32.52         21.42        25.66 o                         
   2   7  -8          0.85        -11.60        25.46 o                         
   3   7  -8         72.69        109.39        29.47 o                         
   4   7  -8          8.85         21.68        27.44 o                         
   5   7  -8        104.72        138.51        30.70 o                         
   6   7  -8         13.10         21.35        27.48 o                         
   2   0  -7        732.68        696.36        45.81 o                         
   4   0  -7       1916.49       1778.86       161.48 o                         
   6   0  -7       2458.75       2311.17       221.11 o                         
   8   0  -7        990.86        963.21        87.49 o                         
  10   0  -7        383.65        386.94        47.44 o                         
  12   0  -7        304.14        327.74        45.70 o                         
  14   0  -7        288.68        334.27        42.65 o                         
  16   0  -7         31.78         61.37        37.87 o                         
  18   0  -7         15.25         -6.09        40.48 o                         
   1   1  -7        330.37        318.21        14.46 o                         
   2   1  -7        649.20        630.58        25.37 o                         
   3   1  -7       2265.73       2231.71       114.08 o                         
   4   1  -7         70.19         76.69        13.54 o                         
   5   1  -7         40.73         43.59        13.19 o                         
   6   1  -7        545.89        532.90        40.93 o                         
   7   1  -7       2959.19       2767.88       140.62 o                         
   8   1  -7        260.27        254.00        18.37 o                         
   9   1  -7        195.06        142.80        25.03 o                         
  10   1  -7        254.64        248.92        25.90 o                         
  11   1  -7       1218.64       1245.21        81.40 o                         
  12   1  -7         18.57         22.82        20.67 o                         
  13   1  -7         11.54         21.70        21.83 o                         
  14   1  -7         28.90         12.84        20.17 o                         
  15   1  -7         39.28         42.22        36.56 o                         
  16   1  -7         48.53         48.04        33.73 o                         
  17   1  -7          2.49        -17.04        21.94 o                         
  18   1  -7          6.73         23.76        29.38 o                         
   1   2  -7        296.74        312.17        14.59 o                         
   2   2  -7        244.40        249.78        12.53 o                         
   3   2  -7        765.55        747.96        34.84 o                         
   4   2  -7       1256.15       1184.28        52.08 o                         
   5   2  -7         63.46         55.25         9.61 o                         
   6   2  -7        401.36        389.66        26.01 o                         
   7   2  -7        338.65        325.35        22.80 o                         
   8   2  -7        925.43        860.68        58.47 o                         
   9   2  -7        169.39        153.51        22.72 o                         
  10   2  -7        314.62        325.77        31.37 o                         
  11   2  -7        246.97        254.11        77.47 o                         
  12   2  -7         64.86         68.50        22.13 o                         
  13   2  -7         21.87         39.27        19.77 o                         
  14   2  -7         43.96         55.77        21.94 o                         
  15   2  -7        151.56        170.25        26.90 o                         
  16   2  -7         23.75         59.70        28.15 o                         
  17   2  -7         19.83        -13.02        34.38 o                         
  18   2  -7         15.01         23.21        30.01 o                         
   1   3  -7        245.75        243.25        16.91 o                         
   2   3  -7       1483.51       1484.11        78.98 o                         
   3   3  -7         71.75         67.17        11.93 o                         
   4   3  -7        235.77        228.84        17.59 o                         
   5   3  -7        237.22        226.61        16.58 o                         
   6   3  -7       1510.01       1638.95        89.45 o                         
   7   3  -7        526.09        500.57        31.99 o                         
   8   3  -7        329.83        315.66        22.65 o                         
   9   3  -7         37.36         33.33        30.90 o                         
  10   3  -7        389.92        444.65        50.92 o                         
  11   3  -7         48.18         63.08        22.27 o                         
  12   3  -7        161.86        169.83        25.36 o                         
  13   3  -7          8.68         33.51        34.38 o                         
  14   3  -7        105.92        102.72        40.91 o                         
  15   3  -7         14.61         40.04        37.00 o                         
  16   3  -7         88.27        175.41        46.14 o                         
  17   3  -7          8.21         12.62        40.91 o                         
   1   4  -7        103.61        122.10        17.99 o                         
   2   4  -7        158.59        151.15        23.72 o                         
   3   4  -7        674.84        675.88        50.76 o                         
   4   4  -7        382.78        333.82        30.84 o                         
   5   4  -7        111.79        138.30        20.67 o                         
   6   4  -7        132.75        153.60        21.31 o                         
   7   4  -7        273.63        276.32        28.50 o                         
   8   4  -7        213.77        212.89        37.21 o                         
   9   4  -7         12.74         49.13        18.52 o                         
  10   4  -7         25.13         47.26        39.83 o                         
  11   4  -7        268.08        235.44        31.12 o                         
  12   4  -7         10.10        -22.55        22.55 o                         
  13   4  -7         37.39         47.01        38.74 o                         
  14   4  -7          9.59         29.16        29.60 o                         
  15   4  -7         77.19        191.94        45.70 o                         
  16   4  -7         36.50          0.44        42.22 o                         
   1   5  -7        894.62        938.00        62.63 o                         
   2   5  -7        216.91        210.69        31.34 o                         
   3   5  -7        113.22        127.49        21.97 o                         
   4   5  -7         46.46         41.38        19.32 o                         
   5   5  -7        286.95        341.02        44.83 o                         
   6   5  -7        186.79        177.33        30.90 o                         
   7   5  -7         29.34         13.66        20.17 o                         
   8   5  -7         22.10         29.71        20.71 o                         
   9   5  -7         68.09         48.93        24.04 o                         
  10   5  -7         32.86         40.85        23.21 o                         
  11   5  -7         41.40         19.13        26.11 o                         
  12   5  -7         68.66         94.70        26.55 o                         
  13   5  -7         21.55         22.94        27.42 o                         
  14   5  -7         11.00         33.72        37.65 o                         
   1   6  -7         54.17         62.83        22.63 o                         
   2   6  -7        467.40        457.72        41.08 o                         
   3   6  -7          0.41         -2.48        39.61 o                         
   4   6  -7         57.93         36.31        23.16 o                         
   5   6  -7         14.13         21.46        29.38 o                         
   6   6  -7        115.32        114.48        26.33 o                         
   7   6  -7         31.26         61.34        39.39 o                         
   8   6  -7          4.80        -10.73        48.31 o                         
   9   6  -7          4.89         37.70        25.27 o                         
  10   6  -7          3.32         -0.08        25.53 o                         
  11   6  -7         14.80         18.32        49.40 o                         
  12   6  -7         22.57          4.90        27.62 o                         
   1   7  -7        146.19        183.55        31.07 o                         
   2   7  -7         66.04        113.00        28.27 o                         
   3   7  -7         63.12         61.96        27.17 o                         
   4   7  -7          8.68         48.24        26.63 o                         
   5   7  -7        161.58        141.71        30.74 o                         
   6   7  -7         19.03         19.79        45.70 o                         
   7   7  -7          1.36        -27.22        37.00 o                         
   8   7  -7          8.64         39.61        27.65 o                         
   9   7  -7          1.47         -5.92        23.05 o                         
   1   8  -7         48.89         43.56        29.36 o                         
   2   8  -7        138.51        196.92        35.36 o                         
   3   8  -7         21.54         83.69        31.37 o                         
   4   8  -7          7.08         38.19        35.47 o                         
   0   0  -6       9967.68       9240.78       753.85 o                         
   2   0  -6        218.71        189.77        24.37 o                         
   4   0  -6       4510.34       4286.34       360.82 o                         
   8   0  -6       2589.60       2422.16       233.73 o                         
  10   0  -6        190.32        157.52        17.95 o                         
  12   0  -6        349.05        343.41        50.49 o                         
  14   0  -6        309.79        355.16        48.75 o                         
  16   0  -6         24.87         36.13        35.26 o                         
  18   0  -6        367.24        428.72        59.19 o                         
   0   1  -6       1179.20       1106.83        74.94 o                         
   1   1  -6       1401.12       1364.39        54.34 o                         
   2   1  -6        435.82        431.51        23.18 o                         
   3   1  -6       2304.98       2119.78       130.34 o                         
   4   1  -6        767.03        742.43        48.63 o                         
   5   1  -6       1128.41       1063.23        72.17 o                         
   6   1  -6         47.41         53.23         6.84 o                         
   7   1  -6        640.49        642.00        35.11 o                         
   8   1  -6         35.82         25.47         8.77 o                         
   9   1  -6       1814.16       1696.95        98.08 o                         
  10   1  -6        286.62        270.66        19.59 o                         
  11   1  -6        143.44        138.96        21.76 o                         
  12   1  -6        130.19        158.98        21.85 o                         
  13   1  -6        560.48        566.30        48.89 o                         
  14   1  -6         84.86         85.22        23.47 o                         
  15   1  -6        205.71        197.07        40.70 o                         
  16   1  -6         33.88         25.97        21.54 o                         
  17   1  -6        272.33        269.20        35.23 o                         
  18   1  -6          5.28        -10.22        27.79 o                         
  19   1  -6         24.94         25.68        30.30 o                         
   0   2  -6       3470.61       3412.91       167.02 o                         
   1   2  -6       1587.29       1621.73        64.31 o                         
   2   2  -6         99.76        104.57         7.90 o                         
   3   2  -6        551.91        547.28        24.20 o                         
   4   2  -6       1748.84       1715.11        70.72 o                         
   5   2  -6       3495.24       3328.66       167.10 o                         
   6   2  -6        623.68        633.23        39.04 o                         
   7   2  -6        776.97        774.39        42.37 o                         
   8   2  -6        112.15         98.37        12.35 o                         
   9   2  -6        910.30        908.23        49.00 o                         
  10   2  -6         86.01         94.86        20.33 o                         
  11   2  -6         62.14         68.99        20.20 o                         
  12   2  -6        233.30        251.16        45.92 o                         
  13   2  -6         86.60         91.39        18.91 o                         
  14   2  -6        159.20        154.35        27.06 o                         
  15   2  -6         24.07        -15.67        19.85 o                         
  16   2  -6         23.58         12.83        21.66 o                         
  17   2  -6         68.09         81.88        25.82 o                         
  18   2  -6         59.98         94.23        30.92 o                         
  19   2  -6          1.70         70.08        30.90 o                         
   0   3  -6       1232.88       1224.37        82.02 o                         
   1   3  -6        458.29        440.21        25.16 o                         
   2   3  -6        330.33        333.90        20.52 o                         
   3   3  -6        734.23        752.99        39.50 o                         
   4   3  -6       1733.52       1713.02        90.71 o                         
   5   3  -6        231.98        237.00        18.01 o                         
   6   3  -6        512.47        495.30        29.69 o                         
   7   3  -6        139.17        130.81        13.37 o                         
   8   3  -6        813.06        880.57        59.93 o                         
   9   3  -6        162.87        157.91        21.64 o                         
  10   3  -6        279.84        282.91        38.74 o                         
  11   3  -6         82.96         85.74        25.24 o                         
  12   3  -6         75.90         66.16        33.51 o                         
  13   3  -6         11.24        -24.37        30.90 o                         
  14   3  -6        236.61        294.66        45.70 o                         
  15   3  -6         95.66        121.00        33.08 o                         
  16   3  -6         19.30         17.41        39.17 o                         
  17   3  -6         16.17         20.02        40.48 o                         
  18   3  -6         67.96        153.64        47.88 o                         
   0   4  -6         92.84         94.45        23.94 o                         
   1   4  -6       2337.93       2358.93       152.04 o                         
   2   4  -6        226.27        218.08        23.22 o                         
   3   4  -6        940.26        961.55        65.85 o                         
   4   4  -6        154.16        151.76        23.50 o                         
   5   4  -6       1054.66       1053.47        68.00 o                         
   6   4  -6        540.19        581.21        66.59 o                         
   7   4  -6         33.82         61.14        17.03 o                         
   8   4  -6        502.05        523.10        39.50 o                         
   9   4  -6        758.07        807.39        56.01 o                         
  10   4  -6         46.13         47.50        19.55 o                         
  11   4  -6         18.54         15.03        19.97 o                         
  12   4  -6        251.01        211.97        42.65 o                         
  13   4  -6        224.70        213.27        39.61 o                         
  14   4  -6         21.56          1.31        27.42 o                         
  15   4  -6         15.00        -15.67        39.17 o                         
  16   4  -6         12.43        -39.17        39.17 o                         
  17   4  -6         43.69         61.81        33.95 o                         
   0   5  -6        246.66        280.74        35.26 o                         
   1   5  -6        296.38        263.69        31.07 o                         
   2   5  -6         35.71         46.65        18.00 o                         
   3   5  -6        431.84        443.23        40.00 o                         
   4   5  -6        226.79        284.19        33.30 o                         
   5   5  -6        998.91        991.52        66.17 o                         
   6   5  -6        257.78        280.85        29.33 o                         
   7   5  -6         63.36         64.33        20.64 o                         
   8   5  -6        230.60        235.61        27.24 o                         
   9   5  -6        217.56        242.50        45.05 o                         
  10   5  -6        143.12         86.38        23.98 o                         
  11   5  -6         28.34         43.29        23.09 o                         
  12   5  -6          3.52        -21.30        24.12 o                         
  13   5  -6         57.91        108.21        28.47 o                         
  14   5  -6         38.11         54.67        23.86 o                         
  15   5  -6         32.57         -3.64        43.96 o                         
  16   5  -6          2.98         60.97        30.84 o                         
   0   6  -6        478.21        463.54        60.93 o                         
   1   6  -6        226.71        197.31        28.73 o                         
   2   6  -6        153.30        163.85        28.94 o                         
   3   6  -6         28.01         37.18        18.70 o                         
   4   6  -6        367.83        344.47        34.92 o                         
   5   6  -6        173.23        171.81        26.77 o                         
   6   6  -6        113.18        108.04        24.35 o                         
   7   6  -6         23.57         50.24        20.02 o                         
   8   6  -6        346.91        363.13        34.93 o                         
   9   6  -6         26.86         32.28        20.69 o                         
  10   6  -6         81.12         61.98        23.16 o                         
  11   6  -6         43.79         60.13        34.82 o                         
  12   6  -6        202.50        225.30        60.72 o                         
  13   6  -6         28.93          4.96        27.57 o                         
  14   6  -6          0.69        -10.73        29.47 o                         
   0   7  -6         64.08         26.99        35.69 o                         
   1   7  -6         62.16         43.90        25.70 o                         
   2   7  -6         10.77          6.56        24.12 o                         
   3   7  -6         94.85         81.43        31.56 o                         
   4   7  -6          2.02         22.70        25.36 o                         
   5   7  -6        254.78        244.25        34.43 o                         
   6   7  -6          0.23        -23.86        23.86 o                         
   7   7  -6         25.15         17.54        25.80 o                         
   8   7  -6         62.53         91.79        28.29 o                         
   9   7  -6        193.08        228.19        34.19 o                         
  10   7  -6         75.81         60.47        29.50 o                         
  11   7  -6         16.44         32.25        28.85 o                         
   0   8  -6         86.09         32.64        40.48 o                         
   1   8  -6          7.79         24.09        23.80 o                         
   2   8  -6         21.85         -0.54        28.46 o                         
   3   8  -6         23.41         35.04        29.55 o                         
   4   8  -6         25.26         56.42        29.60 o                         
   5   8  -6         26.50         15.48        25.07 o                         
   6   8  -6         65.63         88.34        30.46 o                         
   7   8  -6         24.26          5.44        36.78 o                         
   8   8  -6         89.57        119.89        29.59 o                         
   2   0  -5      14062.66      13870.96      1331.43 o                         
   4   0  -5       1519.27       1503.35       122.74 o                         
   6   0  -5       6822.89       6443.87       534.92 o                         
   8   0  -5        777.86        835.68        74.86 o                         
  10   0  -5       1483.22       1450.66        89.36 o                         
  12   0  -5       1444.64       1527.29       138.41 o                         
  14   0  -5        135.26        141.02        29.60 o                         
  16   0  -5        359.90        299.89        50.05 o                         
  18   0  -5          5.52          2.18        36.13 o                         
  20   0  -5         62.40         70.95        44.40 o                         
   1   1  -5       5144.57       5174.73       273.15 o                         
   2   1  -5       1594.95       1489.99        74.13 o                         
   3   1  -5       1391.96       1282.27        86.02 o                         
   4   1  -5        102.87        113.98        13.23 o                         
   5   1  -5       1377.59       1367.35        98.02 o                         
   6   1  -5        128.88        124.00        10.40 o                         
   7   1  -5       2529.42       2578.47       121.61 o                         
   8   1  -5        334.87        352.34        20.80 o                         
   9   1  -5        173.89        165.70        14.04 o                         
  10   1  -5        673.20        650.35        36.70 o                         
  11   1  -5       1785.19       1715.45       101.87 o                         
  12   1  -5        113.03         88.53        21.37 o                         
  13   1  -5        705.96        734.94       102.72 o                         
  14   1  -5         84.20         47.44        22.47 o                         
  15   1  -5        294.25        262.87        29.60 o                         
  16   1  -5          6.17          8.78        23.81 o                         
  17   1  -5         28.88         46.64        26.01 o                         
  18   1  -5         22.14          0.96        22.27 o                         
  19   1  -5         32.62         27.82        24.46 o                         
  20   1  -5         22.09         -7.14        25.82 o                         
   1   2  -5       1314.95       1328.92        60.39 o                         
   2   2  -5       4356.17       4484.25       203.48 o                         
   3   2  -5       2315.48       2302.81        95.81 o                         
   4   2  -5        284.51        282.47        13.62 o                         
   5   2  -5        849.09        870.73        46.71 o                         
   6   2  -5       1010.61       1005.95        51.07 o                         
   7   2  -5       1616.77       1571.20        78.39 o                         
   8   2  -5        691.60        644.68        33.79 o                         
   9   2  -5        156.14        162.78        15.02 o                         
  10   2  -5        950.65       1020.14        62.87 o                         
  11   2  -5        541.14        534.23        44.31 o                         
  12   2  -5        385.87        372.23        34.43 o                         
  13   2  -5          3.08          0.33        20.24 o                         
  14   2  -5         63.41         75.71        22.93 o                         
  15   2  -5        354.64        430.88        55.28 o                         
  16   2  -5        116.60        141.16        25.84 o                         
  17   2  -5         17.20          7.24        26.28 o                         
  18   2  -5          2.98        -11.90        22.44 o                         
  19   2  -5         27.31         97.93        44.40 o                         
  20   2  -5         19.96         15.23        45.27 o                         
   1   3  -5        661.47        654.09        32.09 o                         
   2   3  -5       4380.12       4374.57       214.52 o                         
   3   3  -5        373.26        376.70        23.56 o                         
   4   3  -5         39.59         41.04         8.96 o                         
   5   3  -5        545.39        528.08        30.06 o                         
   6   3  -5       1080.69       1043.44        56.51 o                         
   7   3  -5        719.98        720.74        45.71 o                         
   8   3  -5        668.59        632.42        62.68 o                         
   9   3  -5         44.05         17.41        25.68 o                         
  10   3  -5       1201.71       1130.78       106.64 o                         
  11   3  -5        264.71        245.48        35.26 o                         
  12   3  -5        392.01        388.68        47.88 o                         
  13   3  -5        161.56        172.79        37.00 o                         
  14   3  -5        214.19        196.30        43.09 o                         
  15   3  -5         35.97        -33.08        34.82 o                         
  16   3  -5         59.37         56.15        30.90 o                         
  17   3  -5         36.95         -1.31        39.17 o                         
  18   3  -5         22.05         20.89        31.77 o                         
  19   3  -5          3.06         47.01        45.70 o                         
   1   4  -5        917.05        905.15        64.48 o                         
   2   4  -5        408.58        365.20        29.08 o                         
   3   4  -5        744.68        718.07        58.76 o                         
   4   4  -5        123.47        109.29        16.91 o                         
   5   4  -5        444.47        413.33        33.31 o                         
   6   4  -5        256.42        285.11        25.10 o                         
   7   4  -5        694.62        644.31        46.78 o                         
   8   4  -5        256.61        249.46        28.94 o                         
   9   4  -5         16.23         10.05        17.03 o                         
  10   4  -5        285.59        292.92        43.52 o                         
  11   4  -5        387.66        479.21        54.41 o                         
  12   4  -5         13.33         13.49        31.77 o                         
  13   4  -5         25.62         50.92        34.38 o                         
  14   4  -5        146.30        225.46        37.87 o                         
  15   4  -5        138.06        131.88        43.52 o                         
  16   4  -5         14.07         -5.22        39.17 o                         
  17   4  -5          4.99         -8.70        38.30 o                         
  18   4  -5         20.19         -2.61        43.96 o                         
   1   5  -5       1123.66       1151.47        69.25 o                         
   2   5  -5        902.54        903.67        58.74 o                         
   3   5  -5         96.28        111.50        18.08 o                         
   4   5  -5        328.16        302.26        27.82 o                         
   5   5  -5        300.58        297.32        28.10 o                         
   6   5  -5        592.97        613.82        45.52 o                         
   7   5  -5        287.87        267.00        39.61 o                         
   8   5  -5        126.32        138.71        23.05 o                         
   9   5  -5         13.64         33.57        20.89 o                         
  10   5  -5         99.67         74.01        24.37 o                         
  11   5  -5        282.84        226.84        31.76 o                         
  12   5  -5        226.56        215.16        29.78 o                         
  13   5  -5         86.99         67.51        55.28 o                         
  14   5  -5         62.75         77.73        24.10 o                         
  15   5  -5         36.13         33.46        40.48 o                         
  16   5  -5         59.60         -4.79        42.22 o                         
  17   5  -5         11.13         75.73        46.14 o                         
   1   6  -5        117.86        119.71        30.90 o                         
   2   6  -5        819.56        884.82        59.86 o                         
   3   6  -5         17.86         20.19        23.07 o                         
   4   6  -5        162.91        174.40        65.07 o                         
   5   6  -5          0.50          2.24        17.57 o                         
   6   6  -5        195.94        201.96        28.13 o                         
   7   6  -5         13.96         16.70        17.78 o                         
   8   6  -5        155.68        150.85        27.48 o                         
   9   6  -5          3.41         11.94        23.24 o                         
  10   6  -5        238.55        233.05        33.34 o                         
  11   6  -5         20.08         -5.56        23.67 o                         
  12   6  -5         59.70         27.22        22.55 o                         
  13   6  -5          2.57         -0.04        22.62 o                         
  14   6  -5         61.82         49.73        40.70 o                         
  15   6  -5         12.89         19.69        30.14 o                         
   1   7  -5        251.06        225.72        31.24 o                         
   2   7  -5         11.00         42.74        23.98 o                         
   3   7  -5        214.31        204.11        30.16 o                         
   4   7  -5         36.94         70.84        21.96 o                         
   5   7  -5        222.82        184.07        27.95 o                         
   6   7  -5         15.25         -6.24        17.91 o                         
   7   7  -5        216.26        166.68        30.46 o                         
   8   7  -5         29.78         33.82        25.70 o                         
   9   7  -5          2.04         38.24        26.59 o                         
  10   7  -5          7.01          2.24        23.72 o                         
  11   7  -5         69.08         79.22        49.84 o                         
  12   7  -5          1.10        -21.77        40.26 o                         
  13   7  -5         10.18         33.12        26.33 o                         
   1   8  -5         22.97         27.35        23.30 o                         
   2   8  -5        222.51        192.96        34.29 o                         
   3   8  -5         10.94          1.52        27.70 o                         
   4   8  -5        108.47         65.50        26.75 o                         
   5   8  -5          9.38         18.84        28.89 o                         
   6   8  -5         24.65         -5.09        27.84 o                         
   7   8  -5         15.06        -27.53        27.53 o                         
   8   8  -5         73.36         71.69        26.25 o                         
   9   8  -5          0.06         12.58        25.19 o                         
  10   8  -5         51.11         11.03        47.44 o                         
   1   9  -5         36.08         46.44        57.67 o                         
   2   9  -5         32.33         95.04        29.79 o                         
   3   9  -5         30.95         37.54        32.46 o                         
   0   0  -4       3287.38       3328.35       287.26 o                         
   2   0  -4       2585.61       2604.53       235.91 o                         
   4   0  -4       5014.02       4681.98       376.93 o                         
   6   0  -4       2913.01       2782.98       251.14 o                         
   8   0  -4       4822.48       4874.09       292.22 o                         
  10   0  -4       2458.65       2473.88       158.03 o                         
  12   0  -4        676.14        727.30        74.86 o                         
  14   0  -4        207.17        194.56        33.95 o                         
  16   0  -4         62.78         32.64        30.90 o                         
  18   0  -4         60.11         52.67        37.00 o                         
  20   0  -4         30.34         -8.27        40.48 o                         
   0   1  -4       2815.48       2874.50       140.64 o                         
   1   1  -4       6632.56       6736.18       311.18 o                         
   2   1  -4        108.65        123.16        10.92 o                         
   3   1  -4       1337.01       1334.47        95.75 o                         
   4   1  -4       1200.59       1204.26        73.09 o                         
   5   1  -4       7404.73       7429.69       379.03 o                         
   6   1  -4         31.19         36.58         6.05 o                         
   7   1  -4        160.45        176.86        12.48 o                         
   8   1  -4        640.38        606.84        36.73 o                         
   9   1  -4       1945.10       1887.62        95.07 o                         
  10   1  -4        231.06        228.02        16.65 o                         
  11   1  -4        141.85        145.01        18.61 o                         
  12   1  -4        209.97        209.97        22.62 o                         
  13   1  -4       1175.00       1203.16        74.46 o                         
  14   1  -4         85.23         56.46        21.21 o                         
  15   1  -4         65.46         29.42        18.82 o                         
  16   1  -4        113.95        111.48        24.92 o                         
  17   1  -4         70.62         81.90        28.51 o                         
  18   1  -4          4.25          5.60        56.15 o                         
  19   1  -4         16.68         32.46        20.92 o                         
  20   1  -4         10.31         -3.85        24.12 o                         
  21   1  -4          2.39         -9.56        37.43 o                         
   0   2  -4       2190.01       2206.28       160.17 o                         
   1   2  -4       2188.63       2285.10        86.07 o                         
   2   2  -4        825.89        853.83        39.71 o                         
   3   2  -4       1389.97       1438.83        62.29 o                         
   4   2  -4       1443.50       1497.69       105.77 o                         
   5   2  -4       3471.10       3581.89       176.49 o                         
   6   2  -4       2219.46       2199.83       115.42 o                         
   7   2  -4        623.54        649.24        31.51 o                         
   8   2  -4        871.80        839.88        45.37 o                         
   9   2  -4       1930.03       1902.81        95.90 o                         
  10   2  -4        579.34        593.89        42.77 o                         
  11   2  -4         73.77         56.54        16.76 o                         
  12   2  -4        306.99        282.71        28.10 o                         
  13   2  -4        460.25        460.61        39.78 o                         
  14   2  -4         27.21         41.13        28.07 o                         
  15   2  -4        163.14        156.86        22.31 o                         
  16   2  -4         28.47         53.58        26.77 o                         
  17   2  -4        218.72        227.20        39.17 o                         
  18   2  -4          2.57         57.89        38.74 o                         
  19   2  -4         41.58         72.25        33.08 o                         
  20   2  -4          2.28        -27.86        41.78 o                         
   0   3  -4       4299.09       4243.63       268.07 o                         
   1   3  -4        224.33        242.45        15.52 o                         
   2   3  -4        376.85        372.11        19.18 o                         
   3   3  -4        477.28        469.71        27.53 o                         
   4   3  -4       4049.88       4006.85       205.64 o                         
   5   3  -4       1285.22       1333.35        68.17 o                         
   6   3  -4         35.47         25.73        10.28 o                         
   7   3  -4        256.68        245.70        23.17 o                         
   8   3  -4       1657.63       1612.16       152.77 o                         
   9   3  -4        910.10        921.86        90.97 o                         
  10   3  -4        225.34        239.82        33.95 o                         
  11   3  -4         70.36         43.96        28.29 o                         
  12   3  -4        312.82        314.25        45.70 o                         
  13   3  -4         29.71         54.41        30.47 o                         
  14   3  -4        276.47        296.84        41.78 o                         
  15   3  -4         67.59         91.84        28.29 o                         
  16   3  -4        120.83        111.42        40.04 o                         
  17   3  -4         11.72         14.80        36.56 o                         
  18   3  -4         24.84         -5.66        42.22 o                         
  19   3  -4         19.11        -17.41        41.35 o                         
  20   3  -4          2.73         38.74        48.31 o                         
   0   4  -4       1677.53       1604.76       161.91 o                         
   1   4  -4       1348.87       1353.62        76.02 o                         
   2   4  -4        153.34        160.20        18.31 o                         
   3   4  -4       1636.85       1701.49       100.95 o                         
   4   4  -4        492.22        485.82        40.32 o                         
   5   4  -4       1573.34       1613.80       106.80 o                         
   6   4  -4        488.51        486.45        38.31 o                         
   7   4  -4         99.63         99.04        17.41 o                         
   8   4  -4         41.00         42.90        18.06 o                         
   9   4  -4       1093.16       1025.22        66.63 o                         
  10   4  -4         33.51          0.00        26.99 o                         
  11   4  -4        245.58        215.88        39.17 o                         
  12   4  -4         84.95         47.44        31.77 o                         
  13   4  -4        591.92        595.42        63.98 o                         
  14   4  -4        127.05        121.00        38.74 o                         
  15   4  -4         74.33         80.52        38.30 o                         
  16   4  -4         23.53         17.85        28.29 o                         
  17   4  -4         44.62         -1.74        40.91 o                         
  18   4  -4         32.80         75.73        45.27 o                         
  19   4  -4         40.45         50.92        46.57 o                         
   0   5  -4        862.14        913.59        95.32 o                         
   1   5  -4        478.78        469.42        39.85 o                         
   2   5  -4        172.87        201.19        42.00 o                         
   3   5  -4       1267.02       1329.55        91.41 o                         
   4   5  -4        823.48        857.85        60.01 o                         
   5   5  -4        303.04        329.91        26.45 o                         
   6   5  -4        171.75        159.78        22.10 o                         
   7   5  -4        378.37        366.77        34.45 o                         
   8   5  -4        367.62        381.67        34.32 o                         
   9   5  -4         35.76         65.88        18.16 o                         
  10   5  -4         63.49         53.06        21.66 o                         
  11   5  -4          2.36        -23.29        23.29 o                         
  12   5  -4         35.82         10.35        22.75 o                         
  13   5  -4        106.82        135.72        27.39 o                         
  14   5  -4         90.45         96.63        40.48 o                         
  15   5  -4         22.67        103.15        39.17 o                         
  16   5  -4         10.60         33.51        31.34 o                         
  17   5  -4        129.31        129.27        48.31 o                         
  18   5  -4         63.85         63.98        48.75 o                         
   0   6  -4       1434.17       1460.26       141.89 o                         
   1   6  -4         45.41         23.94        19.39 o                         
   2   6  -4         63.49         82.46        20.90 o                         
   3   6  -4         28.49         31.49        17.25 o                         
   4   6  -4        309.21        340.86        31.04 o                         
   5   6  -4        216.99        249.90        27.79 o                         
   6   6  -4         52.16         39.92        18.09 o                         
   7   6  -4         65.17         50.89        19.07 o                         
   8   6  -4         18.29         19.80        21.99 o                         
   9   6  -4         76.99         52.22        22.98 o                         
  10   6  -4         84.89         62.17        49.84 o                         
  11   6  -4         32.41         14.22        20.39 o                         
  12   6  -4         94.60         86.18        21.97 o                         
  13   6  -4          6.48         33.41        25.97 o                         
  14   6  -4        200.03        183.12        33.39 o                         
  15   6  -4         64.67         43.06        31.04 o                         
  16   6  -4         75.79         78.04        65.07 o                         
   0   7  -4         52.29         20.89        32.21 o                         
   1   7  -4        315.25        334.12        34.10 o                         
   2   7  -4         31.49          8.57        20.46 o                         
   3   7  -4        445.37        440.86        43.23 o                         
   4   7  -4         24.60         15.78        23.69 o                         
   5   7  -4        173.83        172.59        28.91 o                         
   6   7  -4         32.86         11.42        19.80 o                         
   7   7  -4        111.39        107.44        29.16 o                         
   8   7  -4         18.88         26.99        18.77 o                         
   9   7  -4         78.65         84.50        24.03 o                         
  10   7  -4          2.67         18.07        22.37 o                         
  11   7  -4         18.83         35.32        23.22 o                         
  12   7  -4         25.11         25.90        21.54 o                         
  13   7  -4         49.72         44.51        29.64 o                         
  14   7  -4          3.14        -16.50        30.62 o                         
   0   8  -4         18.51         66.16        40.04 o                         
   1   8  -4         17.74          7.77        26.93 o                         
   2   8  -4         10.30         -7.86        26.15 o                         
   3   8  -4         19.66         29.04        23.10 o                         
   4   8  -4         90.41         61.10        37.65 o                         
   5   8  -4         15.36          5.66        31.34 o                         
   6   8  -4         44.11         34.30        23.61 o                         
   7   8  -4          3.79         -2.59        23.25 o                         
   8   8  -4         48.63         50.58        25.31 o                         
   9   8  -4          1.75         33.95        22.47 o                         
  10   8  -4          0.80          6.85        30.14 o                         
  11   8  -4          2.65         12.19        31.54 o                         
   0   9  -4         80.79         74.86        45.27 o                         
   1   9  -4         49.78         95.91        28.64 o                         
   2   9  -4          2.78        -33.08        33.08 o                         
   3   9  -4         41.41         28.42        37.00 o                         
   4   9  -4         24.16        -31.21        31.21 o                         
   5   9  -4          3.34        -17.64        26.87 o                         
   6   9  -4          4.88         -2.96        48.53 o                         
   2   0  -3      10792.59      11040.97       927.08 o                         
   4   0  -3        239.02        246.35        25.24 o                         
   6   0  -3       4274.63       4154.89       347.33 o                         
   8   0  -3       1320.26       1369.34        91.40 o                         
  10   0  -3        542.01        563.65        67.03 o                         
  12   0  -3       1057.32       1086.82       101.41 o                         
  14   0  -3        149.90        157.13        30.90 o                         
  16   0  -3        898.85        947.97        92.71 o                         
  18   0  -3        173.59        142.76        40.04 o                         
  20   0  -3         48.30          0.44        40.48 o                         
   1   1  -3      13588.30      13503.93       668.77 o                         
   2   1  -3       3986.60       3927.49       228.52 o                         
   3   1  -3       2998.86       2945.68       158.23 o                         
   4   1  -3        292.43        292.00        16.94 o                         
   5   1  -3        758.53        672.97        34.99 o                         
   6   1  -3        210.89        203.46        13.91 o                         
   7   1  -3       1410.02       1406.89        84.18 o                         
   8   1  -3        545.74        576.60        28.63 o                         
   9   1  -3        174.97        199.87        12.39 o                         
  10   1  -3        316.20        274.03        24.29 o                         
  11   1  -3       1126.04       1099.05        70.48 o                         
  12   1  -3        256.12        237.35        25.54 o                         
  13   1  -3        356.66        359.90        31.07 o                         
  14   1  -3        260.59        264.46        41.35 o                         
  15   1  -3        290.29        283.22        27.84 o                         
  16   1  -3         66.93         82.43        55.06 o                         
  17   1  -3        245.39        296.15        38.74 o                         
  18   1  -3         27.42         42.25        22.25 o                         
  19   1  -3        209.21        229.02        33.55 o                         
  20   1  -3         43.72         77.04        41.78 o                         
  21   1  -3         33.13         -8.70        42.65 o                         
   2   2  -3       4086.58       4099.85       196.93 o                         
   3   2  -3       3153.30       3104.45       151.61 o                         
   4   2  -3         74.49         89.81         8.12 o                         
   5   2  -3       2171.79       2144.00       105.62 o                         
   6   2  -3       1415.08       1446.91        70.78 o                         
   7   2  -3       2317.49       2239.40       122.46 o                         
   8   2  -3        640.80        671.38        36.09 o                         
   9   2  -3        243.61        248.25        18.33 o                         
  10   2  -3         40.35         52.80        15.67 o                         
  11   2  -3       1172.61       1245.73        81.25 o                         
  12   2  -3        952.08        962.17        49.68 o                         
  13   2  -3         24.55         12.43        18.31 o                         
  14   2  -3         12.07          4.33        16.18 o                         
  15   2  -3        273.29        287.26        39.17 o                         
  16   2  -3        203.96        253.32        43.96 o                         
  17   2  -3         96.17        116.21        38.30 o                         
  18   2  -3         23.21         34.38        37.43 o                         
  19   2  -3         84.74         91.84        33.51 o                         
  20   2  -3         41.87         89.66        43.96 o                         
  21   2  -3         11.75         41.78        45.70 o                         
   1   3  -3        162.25        146.42        10.54 o                         
   2   3  -3       5417.36       5451.55       222.96 o                         
   3   3  -3        965.43       1006.25        51.51 o                         
   4   3  -3        223.18        243.78        16.15 o                         
   5   3  -3        109.16        110.50        10.48 o                         
   6   3  -3        948.28        909.69        50.12 o                         
   7   3  -3        664.13        666.60        47.66 o                         
   8   3  -3       1662.03       1649.60       137.10 o                         
   9   3  -3        124.61        162.78        30.03 o                         
  10   3  -3        871.35        904.88        88.36 o                         
  11   3  -3        269.07        217.62        34.38 o                         
  12   3  -3        477.90        404.35        46.57 o                         
  13   3  -3        289.72        251.57        36.56 o                         
  14   3  -3        201.32        170.95        18.43 o                         
  15   3  -3         93.24        100.54        35.26 o                         
  16   3  -3        388.00        433.94        57.89 o                         
  17   3  -3         63.59         21.33        29.16 o                         
  18   3  -3         10.07        -38.30        38.30 o                         
  19   3  -3         18.87         20.89        40.04 o                         
  20   3  -3         76.82         58.32        47.44 o                         
   1   4  -3       1580.13       1560.76       100.79 o                         
   2   4  -3        254.78        237.21        24.60 o                         
   3   4  -3        829.68        729.34        52.63 o                         
   4   4  -3        492.74        432.78        34.93 o                         
   5   4  -3         36.50         64.13        12.88 o                         
   6   4  -3        562.83        576.58        38.47 o                         
   7   4  -3       1732.13       1710.88       110.49 o                         
   8   4  -3         33.88         34.02        13.11 o                         
   9   4  -3         39.71         63.55        26.11 o                         
  10   4  -3        550.28        522.30        60.06 o                         
  11   4  -3       1082.40       1169.08       105.77 o                         
  12   4  -3         82.29         65.29        29.60 o                         
  13   4  -3         16.65          6.96        30.47 o                         
  14   4  -3        249.55        256.36        40.04 o                         
  15   4  -3        215.72        177.58        37.87 o                         
  16   4  -3          4.00         70.95        38.74 o                         
  17   4  -3         22.53        -38.30        38.30 o                         
  18   4  -3          0.82         37.43        40.48 o                         
  19   4  -3         53.49        101.41        49.18 o                         
   1   5  -3         30.12         20.66        11.68 o                         
   2   5  -3        314.18        264.38        36.13 o                         
   3   5  -3        380.59        385.32        31.66 o                         
   4   5  -3        158.06        132.52        21.33 o                         
   5   5  -3         10.19         -1.98        13.28 o                         
   6   5  -3        463.22        448.01        34.06 o                         
   7   5  -3        803.87        791.37        53.82 o                         
   8   5  -3        231.16        191.36        24.31 o                         
   9   5  -3         61.50         50.90        20.11 o                         
  10   5  -3         38.38         42.51        20.56 o                         
  11   5  -3        742.05        680.69        53.38 o                         
  12   5  -3        206.00        191.25        24.79 o                         
  13   5  -3        103.35        100.55        20.92 o                         
  14   5  -3          0.74        -24.81        24.81 o                         
  15   5  -3         11.39          8.70        38.74 o                         
  16   5  -3        134.55         88.79        43.96 o                         
  17   5  -3         12.15         42.65        43.09 o                         
  18   5  -3          5.64         -4.79        32.64 o                         
   1   6  -3         21.00          6.71        20.02 o                         
   2   6  -3        281.75        268.16        47.88 o                         
   3   6  -3          7.60          2.44        18.77 o                         
   4   6  -3        171.49        137.43        24.81 o                         
   5   6  -3         26.93        -12.62        23.94 o                         
   6   6  -3        832.87        832.28        57.71 o                         
   7   6  -3         85.95        110.74        22.13 o                         
   8   6  -3        314.61        318.25        31.84 o                         
   9   6  -3        122.71        162.88        22.77 o                         
  10   6  -3        448.57        454.73        40.78 o                         
  11   6  -3        138.73        116.21        27.24 o                         
  12   6  -3         46.55         29.67        51.14 o                         
  13   6  -3         39.13         51.94        27.24 o                         
  14   6  -3        155.25        185.72        32.78 o                         
  15   6  -3         14.20        -12.66        23.61 o                         
  16   6  -3          0.42         12.07        45.05 o                         
  17   6  -3         21.97         -6.74        27.05 o                         
   1   7  -3         88.55         77.81        23.98 o                         
   2   7  -3         34.16         41.69        30.69 o                         
   3   7  -3        220.62        251.32        27.54 o                         
   4   7  -3         68.08         51.83        20.26 o                         
   5   7  -3         27.89        -20.67        27.64 o                         
   6   7  -3         26.96         74.40        21.21 o                         
   7   7  -3        272.72        272.27        43.74 o                         
   8   7  -3          7.72         -4.33        23.84 o                         
   9   7  -3         70.22         99.26        30.03 o                         
  10   7  -3         62.43         34.12        26.42 o                         
  11   7  -3        133.74        180.13        32.75 o                         
  12   7  -3         27.44         41.65        38.74 o                         
  13   7  -3          5.24         46.82        30.00 o                         
  14   7  -3          5.65          5.75        30.00 o                         
  15   7  -3         18.23          4.54        24.47 o                         
   1   8  -3        144.18        144.13        29.85 o                         
   2   8  -3         21.89         44.72        24.81 o                         
   3   8  -3         70.53        106.77        28.60 o                         
   4   8  -3         61.14         63.95        27.54 o                         
   5   8  -3         23.09         -4.16        30.69 o                         
   6   8  -3         52.43        102.60        60.93 o                         
   7   8  -3         10.03          9.11        22.46 o                         
   8   8  -3        224.16        216.90        33.82 o                         
   9   8  -3         51.90         51.73        29.54 o                         
  10   8  -3        129.28        133.05        29.89 o                         
  11   8  -3         11.43         21.90        25.92 o                         
  12   8  -3          8.89        -24.05        30.62 o                         
   1   9  -3         39.37         19.87        30.61 o                         
   2   9  -3         16.51         -9.13        30.46 o                         
   3   9  -3          6.37         29.31        26.48 o                         
   4   9  -3          3.77         45.43        47.01 o                         
   5   9  -3         23.05         39.98        23.84 o                         
   6   9  -3         48.45        111.90        69.64 o                         
   7   9  -3         47.23         29.51        27.12 o                         
   8   9  -3         10.59         -6.38        35.47 o                         
   2   0  -2       6496.70       6476.51       540.14 o                         
   4   0  -2       8548.02       8335.46       811.30 o                         
   6   0  -2       4682.34       4520.20       267.60 o                         
   8   0  -2       2650.46       2412.26       147.26 o                         
  10   0  -2       2473.40       2503.12       205.87 o                         
  12   0  -2       1092.32       1023.71        96.19 o                         
  14   0  -2        507.64        444.39        56.15 o                         
  16   0  -2         31.93         51.79        28.29 o                         
  18   0  -2        325.21        397.38        51.36 o                         
  20   0  -2         15.26         10.88        38.74 o                         
   0   1  -2       1660.14       1536.87       107.07 o                         
   1   1  -2       8113.33       8380.69       317.28 o                         
   2   1  -2       4364.44       4362.22       220.05 o                         
   4   1  -2       6254.95       6445.40       332.63 o                         
   5   1  -2      10648.07      10487.58       506.52 o                         
   6   1  -2       1291.93       1318.85        69.69 o                         
   7   1  -2       3434.67       3469.76       180.93 o                         
   8   1  -2       2405.79       2493.45       110.33 o                         
   9   1  -2       2959.53       2762.38       110.88 o                         
  10   1  -2        115.48        149.79        15.18 o                         
  11   1  -2         45.60         35.77        12.22 o                         
  12   1  -2         41.58         45.10        15.69 o                         
  13   1  -2        783.08        818.85        42.67 o                         
  14   1  -2        244.86        203.05        24.79 o                         
  15   1  -2        420.99        435.15        38.47 o                         
  16   1  -2         34.96         21.62        18.09 o                         
  17   1  -2        307.78        324.24        58.32 o                         
  18   1  -2        114.01        149.29        40.04 o                         
  19   1  -2        127.39        146.24        40.91 o                         
  20   1  -2          8.82         14.36        38.30 o                         
  21   1  -2         25.11        -19.15        29.16 o                         
  22   1  -2          6.81         -6.96        42.65 o                         
   0   2  -2       1087.44       1150.75        77.25 o                         
   1   2  -2       3468.56       3622.61       156.42 o                         
   2   2  -2        385.91        393.46        16.91 o                         
   3   2  -2       1115.89       1152.11        87.87 o                         
   4   2  -2       4614.94       4692.24       326.54 o                         
   5   2  -2        237.99        210.44        15.12 o                         
   6   2  -2       2844.12       2947.87       165.73 o                         
   7   2  -2        272.64        277.20        26.59 o                         
   8   2  -2       1638.49       1589.75       107.25 o                         
   9   2  -2       2130.30       2069.61       178.89 o                         
  10   2  -2        533.55        524.91        51.79 o                         
  11   2  -2        192.06        189.90        20.02 o                         
  12   2  -2        349.31        342.96        26.33 o                         
  13   2  -2        408.27        432.31        32.41 o                         
  14   2  -2        395.20        399.67        31.84 o                         
  15   2  -2        156.39        170.57        22.85 o                         
  16   2  -2         17.78         30.03        23.94 o                         
  17   2  -2        139.01        197.60        40.91 o                         
  18   2  -2        172.74        156.69        35.69 o                         
  19   2  -2         62.72         44.40        39.61 o                         
  20   2  -2         44.19         73.56        42.22 o                         
  21   2  -2         66.85         85.74        41.78 o                         
   0   3  -2       4386.25       4391.81       276.53 o                         
   1   3  -2        382.33        389.97        20.67 o                         
   2   3  -2        811.18        838.92        39.33 o                         
   3   3  -2       1654.88       1766.23        89.46 o                         
   4   3  -2       9255.70       9491.10       489.52 o                         
   5   3  -2       2181.93       2204.70       106.55 o                         
   6   3  -2       1541.37       1591.09       105.41 o                         
   7   3  -2        263.25        242.40        22.31 o                         
   8   3  -2       2432.66       2470.48       215.88 o                         
   9   3  -2       1227.18       1234.80       107.07 o                         
  10   3  -2        302.21        258.97        37.43 o                         
  11   3  -2         62.98         87.49        25.68 o                         
  12   3  -2        296.10        309.03        40.04 o                         
  13   3  -2        175.28        153.64        35.69 o                         
  14   3  -2        512.57        513.65        41.83 o                         
  15   3  -2         32.11         37.97        13.44 o                         
  16   3  -2         43.03         25.75        14.58 o                         
  17   3  -2         22.02         23.07        37.00 o                         
  18   3  -2        184.63        265.50        41.78 o                         
  19   3  -2         49.95         28.73        41.78 o                         
  20   3  -2          4.15         36.56        41.35 o                         
  21   3  -2          8.73         34.38        44.83 o                         
   0   4  -2        604.98        523.61        48.75 o                         
   1   4  -2       1213.28       1166.48        63.99 o                         
   2   4  -2        550.06        584.42        41.55 o                         
   3   4  -2         99.13         90.72        12.75 o                         
   4   4  -2        138.16        146.14        22.20 o                         
   5   4  -2       2464.72       2409.43       167.73 o                         
   6   4  -2        507.66        491.60        36.93 o                         
   7   4  -2        352.21        365.01        32.46 o                         
   8   4  -2         22.94         18.20        14.91 o                         
   9   4  -2        946.86       1004.56        90.97 o                         
  10   4  -2          2.77         -7.40        23.07 o                         
  11   4  -2        140.33        106.64        24.81 o                         
  12   4  -2        233.87        197.17        41.35 o                         
  13   4  -2        384.70        383.45        46.57 o                         
  14   4  -2         47.02         53.54        33.08 o                         
  15   4  -2         97.06         65.00        17.15 o                         
  16   4  -2         69.83         69.57        16.73 o                         
  17   4  -2         81.97         92.19        35.69 o                         
  18   4  -2         47.36        -40.48        40.48 o                         
  19   4  -2         76.61        124.05        44.40 o                         
  20   4  -2         60.84        166.70        49.18 o                         
   0   5  -2       2676.70       2749.47       251.14 o                         
   1   5  -2       1082.27       1054.34        69.09 o                         
   2   5  -2         22.09         35.54        12.97 o                         
   3   5  -2        827.47        817.91        50.61 o                         
   4   5  -2        422.33        449.53        53.97 o                         
   5   5  -2        788.13        781.74        56.93 o                         
   6   5  -2        167.77        140.80        19.01 o                         
   7   5  -2        284.37        320.08        28.93 o                         
   8   5  -2         74.52         91.67        19.38 o                         
   9   5  -2        430.46        423.36        36.00 o                         
  10   5  -2        369.35        368.25        76.60 o                         
  11   5  -2         20.82         11.89        20.46 o                         
  12   5  -2         67.15         90.10        23.39 o                         
  13   5  -2        155.35        150.16        33.08 o                         
  14   5  -2         78.82         89.23        36.13 o                         
  15   5  -2         24.55         46.57        38.30 o                         
  16   5  -2          5.38        -34.82        38.74 o                         
  17   5  -2        111.22        138.04        43.96 o                         
  18   5  -2         38.98         84.44        43.52 o                         
  19   5  -2         10.29        -33.95        43.96 o                         
   0   6  -2       1309.96       1285.29       112.29 o                         
   1   6  -2         45.19         42.17        16.00 o                         
   2   6  -2        418.66        388.01        33.96 o                         
   3   6  -2         28.44          6.67        15.57 o                         
   4   6  -2        639.46        666.32        53.54 o                         
   5   6  -2        152.71        166.91        23.85 o                         
   6   6  -2        483.37        430.95        39.08 o                         
   7   6  -2         23.55         16.81        16.94 o                         
   8   6  -2        540.65        509.22        62.24 o                         
   9   6  -2         13.62          8.64        21.39 o                         
  10   6  -2         85.39         63.32        27.86 o                         
  11   6  -2        124.88         70.80        20.89 o                         
  12   6  -2         35.05         38.61        20.89 o                         
  13   6  -2          1.82          5.44        20.80 o                         
  14   6  -2        143.64        126.23        30.01 o                         
  15   6  -2         34.67          8.96        24.44 o                         
  16   6  -2         10.38          2.81        28.94 o                         
  17   6  -2          7.38        -16.70        31.52 o                         
   0   7  -2         25.12         45.27        30.47 o                         
   1   7  -2        299.02        271.18        28.81 o                         
   2   7  -2         75.46         78.14        19.07 o                         
   3   7  -2        501.83        461.72        40.14 o                         
   4   7  -2        110.63        110.53        22.67 o                         
   5   7  -2         80.52         72.88        19.22 o                         
   6   7  -2         17.90          1.88        32.64 o                         
   7   7  -2         28.10         12.19        23.39 o                         
   8   7  -2         69.61         48.01        21.64 o                         
   9   7  -2        180.62        154.85        29.05 o                         
  10   7  -2          3.95         10.41        21.25 o                         
  11   7  -2         26.49         11.65        22.59 o                         
  12   7  -2         59.29         69.76        24.89 o                         
  13   7  -2         68.08         66.18        25.98 o                         
  14   7  -2          1.69         -5.04        24.79 o                         
  15   7  -2         12.55         31.33        32.75 o                         
   0   8  -2        104.38         69.64        38.30 o                         
   1   8  -2          9.53         12.39        24.47 o                         
   2   8  -2         15.73         38.74        25.54 o                         
   3   8  -2         29.87          2.39        25.54 o                         
   4   8  -2         80.22         86.97        27.99 o                         
   5   8  -2         72.24         34.30        23.17 o                         
   6   8  -2         86.27         62.08        28.31 o                         
   7   8  -2         75.74         67.67        25.41 o                         
   8   8  -2         52.66         70.90        29.70 o                         
   9   8  -2         56.72         54.15        29.69 o                         
  10   8  -2        109.05        132.05        29.04 o                         
  11   8  -2         34.32         -5.93        25.16 o                         
  12   8  -2         26.39        -29.83        29.83 o                         
  13   8  -2         18.44         -1.80        26.65 o                         
   0   9  -2        115.48        109.68        36.13 o                         
   1   9  -2         40.28         11.25        29.39 o                         
   2   9  -2          3.75         -6.47        29.70 o                         
   3   9  -2         85.10         48.05        30.61 o                         
   4   9  -2         20.52         17.49        30.43 o                         
   5   9  -2          8.98        -20.83        29.53 o                         
   6   9  -2          8.97         20.08        29.98 o                         
   7   9  -2         14.29         -6.68        43.09 o                         
   8   9  -2         40.15          3.39        27.12 o                         
   9   9  -2         13.98         26.82        33.34 o                         
   4   0  -1       7001.90       6960.13       410.72 o                         
   6   0  -1      10951.27      10677.09       673.86 o                         
  10   0  -1       2851.27       3106.38       248.96 o                         
  12   0  -1       1386.52       1445.49        86.28 o                         
  14   0  -1        954.05       1000.09        64.80 o                         
  16   0  -1        926.03        952.25        58.13 o                         
  18   0  -1        109.98        124.48        36.56 o                         
   1   1  -1        908.41        925.01        40.31 o                         
   2   1  -1       2560.29       2618.77       170.66 o                         
   3   1  -1      12707.25      13140.27       708.47 o                         
   4   1  -1        957.47       1014.14        49.67 o                         
   5   1  -1       3255.07       3168.79       148.18 o                         
   6   1  -1       1367.75       1381.33        63.16 o                         
   7   1  -1      11870.40      11668.71       523.66 o                         
   8   1  -1        915.57        939.35        45.10 o                         
   9   1  -1        165.38        158.68         9.16 o                         
  10   1  -1        700.47        739.20        34.66 o                         
  11   1  -1       4928.23       5010.05       224.15 o                         
  12   1  -1         57.12         81.76         8.41 o                         
  13   1  -1        223.18        209.99        13.08 o                         
  14   1  -1         24.59         32.16        12.63 o                         
  15   1  -1        813.96        837.76        45.29 o                         
  16   1  -1         54.99         50.01        10.48 o                         
  17   1  -1         92.08         88.79        32.21 o                         
  18   1  -1         61.57         56.58        33.95 o                         
  19   1  -1        115.76        137.10        38.30 o                         
  20   1  -1         10.09         45.27        37.87 o                         
  21   1  -1          6.45         51.79        40.04 o                         
  22   1  -1          2.17        -35.69        38.74 o                         
   1   2  -1       4497.98       4553.91       213.27 o                         
   2   2  -1        135.37        127.61         7.39 o                         
   3   2  -1      14663.66      14843.06       709.48 o                         
   4   2  -1       2589.37       2576.28       162.19 o                         
   5   2  -1        839.85        857.76        49.54 o                         
   6   2  -1        753.09        706.20        49.55 o                         
   7   2  -1       4562.93       4584.13       265.14 o                         
   8   2  -1       1337.16       1330.94        64.79 o                         
   9   2  -1        219.13        233.60        33.08 o                         
  10   2  -1       1530.64       1518.08        93.99 o                         
  11   2  -1       1025.17       1052.57        58.85 o                         
  12   2  -1        379.24        360.94        19.94 o                         
  13   2  -1         75.18         77.61        10.51 o                         
  14   2  -1        258.42        282.86        18.77 o                         
  15   2  -1        638.12        659.87        45.15 o                         
  16   2  -1        231.09        234.25        21.22 o                         
  17   2  -1         48.96         42.45        14.83 o                         
  18   2  -1         13.48         18.72        33.08 o                         
  19   2  -1         45.05         61.37        35.69 o                         
  20   2  -1         31.17        -19.59        37.00 o                         
  21   2  -1         18.94        -37.43        39.17 o                         
  22   2  -1          8.34         17.85        39.17 o                         
   1   3  -1        939.80        935.00        41.40 o                         
   2   3  -1       5908.17       5941.12       261.04 o                         
   3   3  -1         17.78         21.32         6.30 o                         
   4   3  -1        948.23        962.75        45.82 o                         
   5   3  -1       1192.49       1316.84        68.27 o                         
   6   3  -1       4134.98       4170.97       260.53 o                         
   7   3  -1       2803.96       2917.91       258.10 o                         
   8   3  -1        817.95        831.33        75.73 o                         
   9   3  -1         17.99          2.18        17.85 o                         
  10   3  -1       1204.49       1269.62       121.43 o                         
  11   3  -1        482.42        458.92        34.54 o                         
  12   3  -1        451.55        429.80        33.77 o                         
  13   3  -1        159.17        179.76        15.49 o                         
  14   3  -1        335.59        338.76        24.90 o                         
  15   3  -1         63.10         65.32        14.77 o                         
  16   3  -1        134.98        140.99        16.26 o                         
  17   3  -1         41.57         63.28        16.29 o                         
  18   3  -1         70.71         51.21        35.91 o                         
  19   3  -1          3.31         36.13        36.56 o                         
  20   3  -1         28.39         47.88        40.91 o                         
  21   3  -1         10.14          8.70        38.74 o                         
   1   4  -1       1389.40       1433.76        74.88 o                         
   2   4  -1       1152.86       1099.87        72.02 o                         
   3   4  -1       5382.77       5294.18       334.24 o                         
   4   4  -1       2036.04       1959.00       123.41 o                         
   5   4  -1        979.39       1013.32        71.86 o                         
   6   4  -1       1216.59       1214.15        76.63 o                         
   7   4  -1       2643.35       2647.57       160.19 o                         
   8   4  -1        280.14        306.05        25.85 o                         
   9   4  -1          1.08         -9.14        21.33 o                         
  10   4  -1        220.83        265.94        29.60 o                         
  11   4  -1        880.76        880.94        92.27 o                         
  12   4  -1         40.48         36.13        27.42 o                         
  13   4  -1        106.09        142.33        33.08 o                         
  14   4  -1          5.50         38.74        30.90 o                         
  15   4  -1        285.98        252.31        26.75 o                         
  16   4  -1         37.02         55.80        28.51 o                         
  17   4  -1         55.56         75.40        30.69 o                         
  18   4  -1         26.10         28.10        34.38 o                         
  19   4  -1         16.07         13.26        22.87 o                         
  20   4  -1         15.12         -2.18        39.17 o                         
   1   5  -1       2958.08       3093.04       202.66 o                         
   2   5  -1        881.83        890.80        59.70 o                         
   3   5  -1        705.72        705.63        47.22 o                         
   4   5  -1        482.26        432.99        34.43 o                         
   5   5  -1       1003.28        924.48        68.62 o                         
   6   5  -1        861.76        860.18        57.37 o                         
   7   5  -1        445.41        407.72        32.47 o                         
   8   5  -1        437.90        382.14        37.43 o                         
   9   5  -1        139.71        151.03        19.70 o                         
  10   5  -1        130.99         97.98        22.77 o                         
  11   5  -1         23.48         16.77        26.55 o                         
  12   5  -1        262.06        247.81        27.02 o                         
  13   5  -1         78.91         79.22        33.08 o                         
  14   5  -1        107.39        127.96        37.00 o                         
  15   5  -1         83.38        133.19        38.74 o                         
  16   5  -1         36.46         45.39        19.73 o                         
  17   5  -1         13.23         18.00        20.36 o                         
  18   5  -1          0.42          7.33        20.15 o                         
  19   5  -1         49.62         61.93        22.94 o                         
   1   6  -1        255.17        268.51        61.59 o                         
   2   6  -1       1533.86       1638.83       109.10 o                         
   3   6  -1        163.20        181.09        20.14 o                         
   4   6  -1        391.91        312.71        39.39 o                         
   5   6  -1        186.92        181.69        34.38 o                         
   6   6  -1        572.70        551.06        39.81 o                         
   7   6  -1        373.56        343.79        33.85 o                         
   8   6  -1         41.70         28.36        15.85 o                         
   9   6  -1        132.16        111.05        23.84 o                         
  10   6  -1        153.47        220.50        26.92 o                         
  11   6  -1         64.29         13.93        19.32 o                         
  12   6  -1         51.78         43.71        21.11 o                         
  13   6  -1         35.70          1.42        20.70 o                         
  14   6  -1          5.07        -10.08        25.69 o                         
  15   6  -1          0.15         -8.72        28.29 o                         
  16   6  -1        139.57        132.11        28.75 o                         
  17   6  -1         30.57         14.22        25.92 o                         
  18   6  -1         19.03        -21.76        42.22 o                         
   1   7  -1        593.20        521.56        46.14 o                         
   2   7  -1         36.49         29.50        18.29 o                         
   3   7  -1        404.87        385.64        35.36 o                         
   4   7  -1         10.23          3.51        16.14 o                         
   5   7  -1        519.01        534.06        45.97 o                         
   6   7  -1         14.13          4.00        21.54 o                         
   7   7  -1        215.03        216.41        28.60 o                         
   8   7  -1        113.63        126.30        23.72 o                         
   9   7  -1          9.65          7.18        24.31 o                         
  10   7  -1         59.16         84.91        26.59 o                         
  11   7  -1         31.83         48.79        26.11 o                         
  12   7  -1         21.62         -4.91        22.24 o                         
  13   7  -1         37.35         63.76        31.77 o                         
  14   7  -1         19.08         20.26        28.31 o                         
  15   7  -1         39.88         -3.99        55.93 o                         
  16   7  -1          5.44         -9.07        27.06 o                         
   1   8  -1          1.12         26.60        25.08 o                         
   2   8  -1        249.42        264.37        34.15 o                         
   3   8  -1          5.63         -4.60        24.92 o                         
   4   8  -1         32.66         17.72        26.01 o                         
   5   8  -1         87.70         84.40        22.00 o                         
   6   8  -1         33.39         28.91        26.02 o                         
   7   8  -1         17.59        -11.53        22.06 o                         
   8   8  -1         81.06         51.91        28.13 o                         
   9   8  -1         78.45         61.15        29.08 o                         
  10   8  -1         30.23         44.64        25.07 o                         
  11   8  -1          4.04         10.59        29.70 o                         
  12   8  -1          7.87         16.32        29.85 o                         
  13   8  -1         12.17         48.04        27.40 o                         
   1   9  -1         72.41        110.64        30.84 o                         
   2   9  -1         57.33         61.27        26.24 o                         
   3   9  -1         31.73         64.49        24.16 o                         
   4   9  -1          5.31         23.95        30.01 o                         
   5   9  -1         63.35         69.35        31.24 o                         
   6   9  -1         47.27         46.50        31.32 o                         
   7   9  -1          8.99         24.16        58.11 o                         
   8   9  -1          9.08        -30.46        30.46 o                         
   9   9  -1          3.05        -33.73        33.73 o                         
   2   0   0       4234.29       4068.60       248.06 o                         
   4   0   0      24999.37      23342.86      2012.59 o                         
   6   0   0         52.36         63.34        12.84 o                         
   8   0   0       1067.76       1018.45        52.60 o                         
  10   0   0       3077.33       3266.99       200.97 o                         
  12   0   0       1678.27       1806.52       112.94 o                         
  14   0   0        778.22        884.53        58.84 o                         
  16   0   0          7.25         14.12        30.69 o                         
  18   0   0        149.10        175.41        27.86 o                         
   0   1   0         63.60         71.38         7.40 o                         
   1   1   0       4562.61       4657.01       284.07 o                         
   2   1   0       5338.27       5331.39       325.31 o                         
   3   1   0      15323.53      14949.29       910.99 o                         
   4   1   0       1547.19       1489.72        91.71 o                         
   5   1   0       5500.46       5537.23       338.54 o                         
   6   1   0          4.85          1.92         4.76 o                         
   7   1   0        306.50        286.72        14.74 o                         
   8   1   0       1124.67       1108.28        44.22 o                         
   9   1   0        622.54        614.49        28.75 o                         
  10   1   0          6.86          1.77        11.80 o                         
  11   1   0        693.63        790.73        42.19 o                         
  12   1   0        125.44        122.39        11.55 o                         
  13   1   0        124.51        138.80        12.28 o                         
  14   1   0        257.11        260.89        18.73 o                         
  15   1   0        229.31        257.42        26.72 o                         
  16   1   0         32.57         38.09        11.36 o                         
  17   1   0        296.95        350.76        24.25 o                         
  18   1   0         67.72         70.55        19.19 o                         
  19   1   0          4.39        -17.41        17.41 o                         
  20   1   0          4.47        -26.99        32.64 o                         
   0   2   0      44430.84      43524.94      3754.46 o                         
   1   2   0       6629.70       6274.59       383.17 o                         
   2   2   0        605.42        614.47        39.39 o                         
   3   2   0      26579.72      26860.35      1336.45 o                         
   4   2   0      19179.44      20086.35      1224.30 o                         
   5   2   0        204.22        190.43        12.37 o                         
   6   2   0        125.99        130.79        10.00 o                         
   7   2   0          4.28          0.68         5.27 o                         
   8   2   0        398.14        400.74        23.32 o                         
   9   2   0       3985.59       3999.89       200.45 o                         
  10   2   0        105.44        107.39        10.60 o                         
  11   2   0         74.80         72.58         9.38 o                         
  12   2   0         85.11         72.10        11.66 o                         
  13   2   0       1908.56       1911.16        97.40 o                         
  14   2   0        355.13        373.35        24.23 o                         
  15   2   0        382.52        353.45        23.23 o                         
  16   2   0         31.80         33.52        15.59 o                         
  17   2   0         20.80         13.20        12.22 o                         
  18   2   0        154.08        150.50        22.24 o                         
  19   2   0         39.41         32.60        19.32 o                         
  20   2   0          4.01         21.76        34.82 o                         
  21   2   0         17.86          9.58        35.26 o                         
  22   2   0         17.05         43.96        40.48 o                         
   0   3   0       6980.30       7079.77       612.40 o                         
   1   3   0       6220.72       6375.51       389.94 o                         
   2   3   0         31.11         28.59         7.42 o                         
   3   3   0       5100.24       5103.18       312.69 o                         
   4   3   0       2553.61       2518.52       126.99 o                         
   5   3   0        197.30        179.28        19.48 o                         
   6   3   0        167.14        169.38        12.86 o                         
   7   3   0         81.05         82.63        11.61 o                         
   8   3   0       2252.73       2196.51       136.64 o                         
   9   3   0        109.29        110.71        14.00 o                         
  10   3   0       1580.94       1518.78        95.87 o                         
  11   3   0        765.07        772.83        52.59 o                         
  12   3   0        687.07        686.97        38.44 o                         
  13   3   0         53.32         40.41        11.25 o                         
  14   3   0        670.34        753.81        42.77 o                         
  15   3   0         46.44         56.74        13.10 o                         
  16   3   0        121.03        107.48        15.70 o                         
  17   3   0         13.37          4.46        14.29 o                         
  18   3   0        115.17        141.39        34.46 o                         
  19   3   0         24.12         40.94        50.27 o                         
  20   3   0          0.13         -4.35        19.56 o                         
  21   3   0          5.01         11.75        36.13 o                         
   0   4   0        915.46        897.92        81.83 o                         
   1   4   0       2322.12       2291.86       116.10 o                         
   2   4   0        105.31        102.85        10.83 o                         
   3   4   0       1730.52       1728.30       108.64 o                         
   4   4   0        447.87        482.93        35.24 o                         
   5   4   0       1862.86       1692.17       106.33 o                         
   6   4   0        350.96        367.11        29.23 o                         
   7   4   0        763.02        787.11        53.70 o                         
   8   4   0        441.00        410.80        32.62 o                         
   9   4   0        919.99        914.46        87.49 o                         
  10   4   0        618.16        553.64        56.15 o                         
  11   4   0        732.97        766.07        52.70 o                         
  12   4   0       1919.73       1883.44       152.34 o                         
  13   4   0        336.66        321.66        29.00 o                         
  14   4   0         27.49          6.11        12.36 o                         
  15   4   0         13.96          2.48        13.03 o                         
  16   4   0         92.63         75.11        15.26 o                         
  17   4   0        217.90        207.02        20.35 o                         
  18   4   0         29.61         19.40        28.15 o                         
  19   4   0         14.07         12.69        31.99 o                         
  20   4   0          4.71         -6.39        20.10 o                         
   0   5   0       2252.87       2323.80       206.31 o                         
   1   5   0         41.60         57.08        16.32 o                         
   2   5   0        638.37        676.81        47.70 o                         
   3   5   0         17.24        -13.22        13.22 o                         
   4   5   0        674.22        668.85        46.90 o                         
   5   5   0        384.77        340.86        28.29 o                         
   6   5   0         80.86         57.08        16.28 o                         
   7   5   0         85.98         51.49        17.63 o                         
   8   5   0        361.97        339.21        28.62 o                         
   9   5   0        755.96        774.30        56.58 o                         
  10   5   0       1340.47       1246.40        82.47 o                         
  11   5   0         27.35         13.34        19.53 o                         
  12   5   0        169.88        155.34        25.32 o                         
  13   5   0        732.45        760.38        77.04 o                         
  14   5   0        170.70        204.57        39.17 o                         
  15   5   0        245.65        262.45        28.50 o                         
  16   5   0          5.94         -7.40        19.85 o                         
  17   5   0          6.50        -10.68        20.21 o                         
  18   5   0         49.93         53.93        22.62 o                         
  19   5   0          9.42         28.93        24.59 o                         
   0   6   0         99.30        201.52        33.95 o                         
   1   6   0         41.04         36.00        19.37 o                         
   2   6   0        461.23        390.14        31.84 o                         
   3   6   0         36.05         63.53        27.86 o                         
   4   6   0        691.87        713.18        52.78 o                         
   5   6   0         68.27         86.39        17.88 o                         
   6   6   0        408.66        377.93        32.58 o                         
   7   6   0        228.34        217.46        24.43 o                         
   8   6   0       1503.34       1669.64       109.10 o                         
   9   6   0         43.29        114.84        20.57 o                         
  10   6   0        223.64        211.41        52.88 o                         
  11   6   0          9.67         13.42        22.41 o                         
  12   6   0        559.84        658.26        51.24 o                         
  13   6   0         39.57          8.15        22.98 o                         
  14   6   0          2.69         -4.16        24.25 o                         
  15   6   0         16.00        -15.58        27.54 o                         
  16   6   0         31.87         81.61        21.86 o                         
  17   6   0          8.11         -8.28        44.42 o                         
  18   6   0          0.54          8.40        21.48 o                         
   0   7   0        254.09        233.73        40.04 o                         
   1   7   0         55.80         51.58        21.54 o                         
   2   7   0         29.93         33.01        18.29 o                         
   3   7   0          6.86        -20.26        37.00 o                         
   4   7   0         78.91         84.42        31.12 o                         
   5   7   0        217.24        229.72        29.19 o                         
   6   7   0          1.82        -17.98        20.51 o                         
   7   7   0        167.61        112.34        24.91 o                         
   8   7   0         56.80         10.76        30.90 o                         
   9   7   0        633.29        742.05       115.78 o                         
  10   7   0         11.94         25.57        40.48 o                         
  11   7   0         13.81         17.53        25.19 o                         
  12   7   0          8.51         33.15        26.59 o                         
  13   7   0        223.82        250.57        35.43 o                         
  14   7   0          7.78          0.69        48.75 o                         
  15   7   0          8.48         -2.99        29.81 o                         
  16   7   0          4.93         11.21        46.14 o                         
   0   8   0         25.41         -0.44        25.24 o                         
   1   8   0         41.08         30.92        21.54 o                         
   2   8   0         47.51         31.63        21.75 o                         
   3   8   0         26.88         -8.58        20.60 o                         
   4   8   0         59.91         43.90        25.21 o                         
   5   8   0         98.89         95.52        27.34 o                         
   6   8   0        263.08        255.49        33.03 o                         
   7   8   0          0.77         15.64        25.52 o                         
   8   8   0        196.42        232.16        37.87 o                         
   9   8   0         40.44         51.61        28.27 o                         
  10   8   0         65.03         45.16        28.46 o                         
  11   8   0         27.67         26.87        31.34 o                         
  12   8   0         60.58        102.17        27.82 o                         
  13   8   0          2.04        -16.76        40.04 o                         
   0   9   0         50.25         30.03        40.48 o                         
   1   9   0          7.31          8.15        24.34 o                         
   2   9   0          2.69        -14.68        28.16 o                         
   3   9   0        123.13        134.04        32.77 o                         
   4   9   0         12.03         23.14        29.38 o                         
   5   9   0        149.65        178.94        34.16 o                         
   6   9   0         15.21         30.49        30.00 o                         
   7   9   0          0.49         -8.81        29.70 o                         
   8   9   0          0.51         28.40        25.92 o                         
   9   9   0        113.06        127.82        33.82 o                         
   0  10   0         17.62         56.58        47.01 o                         
   1  10   0         14.86         10.07        31.84 o                         
   2   0   1       1177.76       1162.99       100.98 o                         
   4   0   1       6555.40       6270.20       581.06 o                         
   6   0   1      11048.50      11410.47       673.70 o                         
   8   0   1       2470.45       2553.81       128.49 o                         
  10   0   1       2674.05       2714.64       174.81 o                         
  12   0   1       1265.48       1270.84        86.17 o                         
  14   0   1       1034.25        979.31        90.10 o                         
  16   0   1        684.62        679.42        78.78 o                         
  18   0   1         99.55        112.73        24.81 o                         
  20   0   1         58.01         13.93        24.81 o                         
   2   1   1       2850.93       2900.88       139.21 o                         
   3   1   1      14961.58      15345.16       708.56 o                         
   4   1   1        851.10        924.72        60.48 o                         
   5   1   1       2699.24       2669.16       181.50 o                         
   6   1   1       1487.66       1509.17        72.71 o                         
   7   1   1      12443.42      12605.72       523.66 o                         
   8   1   1       1012.23       1065.67        44.94 o                         
   9   1   1        162.82        170.88        11.97 o                         
  10   1   1        766.51        759.54        39.70 o                         
  11   1   1       5425.27       5390.25       259.00 o                         
  12   1   1         42.66         49.68         9.43 o                         
  13   1   1        195.07        193.15        15.79 o                         
  14   1   1         36.07         55.82        11.07 o                         
  15   1   1        803.15        830.29        45.69 o                         
  16   1   1         63.18         77.27        13.18 o                         
  17   1   1         60.79         80.59        14.58 o                         
  18   1   1         66.42         69.70        16.00 o                         
  19   1   1         88.64        105.04        18.77 o                         
  20   1   1          5.18          1.95        27.86 o                         
  21   1   1          7.23         -6.53        24.81 o                         
   1   2   1       5347.16       5328.00       213.38 o                         
   3   2   1      13744.77      13660.91       709.23 o                         
   4   2   1       2677.21       2695.71       161.89 o                         
   5   2   1        691.07        700.15        48.62 o                         
   6   2   1        857.32        799.57        39.95 o                         
   7   2   1       4138.09       4144.54       215.86 o                         
   8   2   1       1584.66       1646.24        74.88 o                         
   9   2   1        237.91        244.17        15.91 o                         
  10   2   1       1595.30       1467.90        76.39 o                         
  11   2   1       1184.77       1228.64        59.22 o                         
  12   2   1        279.86        255.05        26.36 o                         
  13   2   1         71.93        100.61        15.61 o                         
  14   2   1        258.33        257.63        19.81 o                         
  15   2   1        599.03        602.91        36.29 o                         
  16   2   1        171.70        179.44        17.96 o                         
  17   2   1         46.47         66.86        13.96 o                         
  18   2   1         14.53         15.99        13.05 o                         
  19   2   1         37.32         28.71        17.44 o                         
  20   2   1         18.05        -13.60        14.80 o                         
  21   2   1         24.71         67.03        28.73 o                         
   1   3   1        880.94        884.87        58.17 o                         
   2   3   1       6177.82       6224.87       369.17 o                         
   3   3   1         35.61         39.38         7.03 o                         
   4   3   1        784.94        809.58        39.38 o                         
   5   3   1       1204.35       1329.77        58.86 o                         
   6   3   1       4224.48       4300.53       260.06 o                         
   7   3   1       2943.83       2955.16       181.74 o                         
   8   3   1        829.63        770.76        51.39 o                         
   9   3   1         15.59         27.44        16.76 o                         
  10   3   1       1277.49       1352.60        99.24 o                         
  11   3   1        487.51        509.38        28.95 o                         
  12   3   1        433.30        459.67        27.38 o                         
  13   3   1        123.43         93.84        14.17 o                         
  14   3   1        442.37        494.68        27.18 o                         
  15   3   1         58.33         60.67        13.82 o                         
  16   3   1        127.34        125.38        19.81 o                         
  17   3   1         26.76         26.59        14.19 o                         
  18   3   1         70.82         58.94        15.20 o                         
  19   3   1          3.60          5.85        15.00 o                         
  20   3   1         24.06         52.82        20.38 o                         
  21   3   1          6.91         32.95        22.13 o                         
   1   4   1       1404.10       1453.56        64.31 o                         
   2   4   1       1158.44       1127.30        58.38 o                         
   3   4   1       5349.41       5608.66       334.39 o                         
   4   4   1       2069.29       1986.10       123.26 o                         
   5   4   1       1174.94       1217.15        72.02 o                         
   6   4   1       1097.85       1148.30        75.69 o                         
   7   4   1       2577.79       2520.87       130.25 o                         
   8   4   1        275.66        259.78        19.37 o                         
   9   4   1          1.54         15.31        12.44 o                         
  10   4   1        149.93        138.33        19.39 o                         
  11   4   1       1000.75        966.13        63.23 o                         
  12   4   1         40.25         66.25        12.15 o                         
  13   4   1        108.27         89.17        14.50 o                         
  14   4   1         14.71          3.46        15.70 o                         
  15   4   1        260.02        273.16        31.86 o                         
  16   4   1         38.57         31.41        14.81 o                         
  17   4   1         51.78         69.01        22.01 o                         
  18   4   1         22.60         10.33        15.40 o                         
  19   4   1         13.37         -7.01        15.75 o                         
  20   4   1         16.94         23.61        17.59 o                         
   1   5   1       3229.30       3442.67       202.82 o                         
   2   5   1        850.97        888.63        59.07 o                         
   3   5   1        617.86        635.91        47.24 o                         
   4   5   1        461.90        459.78        34.93 o                         
   5   5   1       1061.55       1168.30        69.55 o                         
   6   5   1        817.99        812.81        60.06 o                         
   7   5   1        324.34        331.13        30.76 o                         
   8   5   1        341.56        314.61        36.13 o                         
   9   5   1        148.28        171.50        20.16 o                         
  10   5   1        172.24        206.37        30.47 o                         
  11   5   1         55.43         34.42        18.50 o                         
  12   5   1        219.75        193.91        24.77 o                         
  13   5   1         66.26         55.37        19.06 o                         
  14   5   1        121.21        122.81        18.25 o                         
  15   5   1         93.18        115.73        18.73 o                         
  16   5   1         36.10         29.84        19.45 o                         
  17   5   1         12.03         15.62        16.98 o                         
  18   5   1          0.85        -17.37        17.37 o                         
  19   5   1         54.54         82.15        24.72 o                         
   1   6   1        254.65        259.03        26.31 o                         
   2   6   1       1669.84       1746.20       114.04 o                         
   3   6   1        164.81        168.67        22.72 o                         
   4   6   1        346.15        320.86        28.77 o                         
   5   6   1        184.19        148.29        21.93 o                         
   6   6   1        469.53        433.98        39.07 o                         
   7   6   1        426.76        391.37        33.79 o                         
   8   6   1         25.96         80.95        17.91 o                         
   9   6   1        109.23         84.18        21.69 o                         
  10   6   1         90.89         71.93        20.56 o                         
  11   6   1         57.73         64.00        31.99 o                         
  12   6   1         50.22         40.07        24.29 o                         
  13   6   1         40.51          5.91        22.78 o                         
  14   6   1          1.84          3.28        20.20 o                         
  15   6   1          0.77          7.09        19.28 o                         
  16   6   1        158.85        126.27        27.09 o                         
  17   6   1         36.54         23.63        21.71 o                         
  18   6   1         17.08         23.07        41.78 o                         
   1   7   1        671.67        699.89        65.07 o                         
   2   7   1         43.09         55.45        21.04 o                         
   3   7   1        393.58        392.08        35.85 o                         
   4   7   1         11.78          1.10        17.25 o                         
   5   7   1        553.26        608.53        45.39 o                         
   6   7   1         14.56         11.65        31.34 o                         
   7   7   1        167.36        141.40        26.42 o                         
   8   7   1        103.67         81.39        23.91 o                         
   9   7   1          9.64         -3.52        22.85 o                         
  10   7   1         44.01         39.03        21.86 o                         
  11   7   1         38.11         33.50        24.72 o                         
  12   7   1         17.99         15.42        26.77 o                         
  13   7   1         37.34         48.17        30.25 o                         
  14   7   1         23.99         30.22        63.76 o                         
  15   7   1         38.70         29.74        28.31 o                         
  16   7   1          6.62        -28.33        28.33 o                         
   1   8   1          3.89         -7.11        23.06 o                         
   2   8   1        282.57        261.22        32.93 o                         
   3   8   1          3.37        -15.89        23.70 o                         
   4   8   1         24.70         18.84        23.84 o                         
   5   8   1         74.33         82.76        34.38 o                         
   6   8   1         45.54         68.01        26.46 o                         
   7   8   1          9.72        -16.87        27.20 o                         
   8   8   1         57.80         56.24        26.40 o                         
   9   8   1         62.93         34.36        22.93 o                         
  10   8   1         20.68          4.40        26.59 o                         
  11   8   1          8.53        -11.26        26.59 o                         
  12   8   1         12.03         10.84        28.22 o                         
  13   8   1          7.87         31.95        29.07 o                         
   1   9   1         75.51         53.44        33.08 o                         
   2   9   1         67.50         48.49        24.99 o                         
   3   9   1         39.21         80.25        29.23 o                         
   4   9   1          4.19        -15.99        27.75 o                         
   5   9   1         62.73         74.74        29.05 o                         
   6   9   1         37.04         73.72        45.48 o                         
   7   9   1          4.51         -4.26        29.38 o                         
   8   9   1         11.97         13.77        31.21 o                         
   9   9   1          3.21         -9.56        30.25 o                         
   2   0   2       6082.35       6049.53       540.14 o                         
   4   0   2       9920.13       9943.51       573.68 o                         
   6   0   2       4010.68       4057.40       378.23 o                         
   8   0   2       2488.49       2354.47       147.26 o                         
  10   0   2       2300.73       2173.64       203.70 o                         
  12   0   2       1078.39       1011.52        92.27 o                         
  14   0   2        634.52        649.83        56.15 o                         
  16   0   2         63.08         30.47        21.33 o                         
  18   0   2        329.27        303.37        42.22 o                         
  20   0   2         15.15        -26.55        26.55 o                         
  22   0   2         62.66         58.76        31.34 o                         
   0   1   2       1199.56       1141.08        61.15 o                         
   1   1   2       7733.76       7975.71       409.44 o                         
   2   1   2       4481.72       4468.38       220.21 o                         
   3   1   2        430.28        395.18        18.23 o                         
   4   1   2       6556.57       6845.47       288.19 o                         
   5   1   2       9901.42       9927.26       438.46 o                         
   6   1   2       1363.38       1410.73        69.27 o                         
   7   1   2       3565.06       3688.62       140.15 o                         
   8   1   2       2437.33       2551.30        98.76 o                         
   9   1   2       2429.61       2246.14       127.24 o                         
  10   1   2         62.73         83.29        10.15 o                         
  11   1   2         54.97         39.35        11.22 o                         
  12   1   2         16.04         15.63         8.53 o                         
  13   1   2        726.85        713.82        41.71 o                         
  14   1   2        279.20        297.91        24.00 o                         
  15   1   2        450.89        461.67        34.92 o                         
  16   1   2         26.44         43.51        16.32 o                         
  17   1   2        409.60        412.28        32.32 o                         
  18   1   2        130.33        128.28        20.46 o                         
  19   1   2        113.86        112.65        21.37 o                         
  20   1   2          9.05          5.89        26.99 o                         
  21   1   2         36.43         20.93        19.32 o                         
  22   1   2          3.88         32.08        20.69 o                         
   0   2   2       1266.65       1310.70        62.99 o                         
   1   2   2       3501.53       3606.34       139.76 o                         
   2   2   2        323.50        339.17        14.86 o                         
   3   2   2       1534.04       1548.44        55.94 o                         
   4   2   2       5537.00       5778.44       266.70 o                         
   5   2   2        164.76        158.85        17.75 o                         
   6   2   2       2517.34       2587.14       104.41 o                         
   7   2   2        408.90        411.28        16.84 o                         
   8   2   2       1779.15       1790.15        87.37 o                         
   9   2   2       2088.60       2009.66       102.36 o                         
  10   2   2        436.15        454.29        27.14 o                         
  11   2   2        177.62        169.43        14.66 o                         
  12   2   2        278.57        304.96        21.26 o                         
  13   2   2        427.48        439.01        27.30 o                         
  14   2   2        451.60        448.73        27.47 o                         
  15   2   2        139.11        154.81        16.16 o                         
  16   2   2         15.25         11.52        12.83 o                         
  17   2   2        108.13        135.33        17.53 o                         
  18   2   2        195.03        204.14        23.85 o                         
  19   2   2         48.75         34.17        19.22 o                         
  20   2   2         41.30         30.69        19.53 o                         
  21   2   2         63.91         59.29        26.33 o                         
   0   3   2       4582.08       4742.48       390.85 o                         
   1   3   2        464.30        476.44        23.69 o                         
   2   3   2        876.46        906.32        39.39 o                         
   3   3   2       1649.18       1756.83        77.36 o                         
   4   3   2       9343.21      10004.57       379.06 o                         
   5   3   2       1946.48       2041.71        82.30 o                         
   6   3   2       1756.51       1722.75        74.21 o                         
   7   3   2        268.23        266.72        21.07 o                         
   8   3   2       2326.66       2423.88       151.27 o                         
   9   3   2       1112.19       1130.58        59.72 o                         
  10   3   2        355.95        357.89        22.02 o                         
  11   3   2         89.17         96.36        12.56 o                         
  12   3   2        254.63        277.02        31.04 o                         
  13   3   2        202.04        211.89        17.50 o                         
  14   3   2        615.85        616.14        34.68 o                         
  15   3   2         18.30         13.50        17.85 o                         
  16   3   2         41.26         39.59        13.99 o                         
  17   3   2         22.78         72.30        15.85 o                         
  18   3   2        199.34        219.18        21.69 o                         
  19   3   2         52.71         21.96        20.56 o                         
  20   3   2          2.99        -19.96        19.96 o                         
  21   3   2          8.50         28.30        21.44 o                         
   0   4   2        519.77        482.34        49.40 o                         
   1   4   2       1320.21       1267.81        55.06 o                         
   2   4   2        555.90        595.61        32.66 o                         
   3   4   2         72.22         59.43        11.82 o                         
   4   4   2        100.75        100.74        11.49 o                         
   5   4   2       2842.89       2893.50       136.79 o                         
   6   4   2        488.37        483.59        28.44 o                         
   7   4   2        426.57        455.26        26.46 o                         
   8   4   2         41.23         33.70        11.24 o                         
   9   4   2        960.27        914.20        50.74 o                         
  10   4   2          1.80         -4.55        14.36 o                         
  11   4   2        126.56        122.64        14.34 o                         
  12   4   2        287.97        324.62        27.89 o                         
  13   4   2        261.53        273.50        22.33 o                         
  14   4   2         42.45         56.38        17.39 o                         
  15   4   2        101.43         76.73        16.18 o                         
  16   4   2         79.54         85.86        16.56 o                         
  17   4   2         98.72        109.27        17.85 o                         
  18   4   2         41.71         44.65        17.30 o                         
  19   4   2         57.10         34.78        18.02 o                         
  20   4   2         54.14         59.14        26.76 o                         
   0   5   2       2911.39       2933.15       250.27 o                         
   1   5   2        982.56       1034.18        68.32 o                         
   2   5   2         11.61         -1.58        17.85 o                         
   3   5   2        645.36        636.17        49.54 o                         
   4   5   2        426.15        428.24        33.37 o                         
   5   5   2        844.52        841.57        54.94 o                         
   6   5   2        219.86        162.85        25.68 o                         
   7   5   2        259.87        286.27        30.03 o                         
   8   5   2         33.19         47.02        13.30 o                         
   9   5   2        480.02        490.84        29.91 o                         
  10   5   2        461.54        425.38        27.99 o                         
  11   5   2         13.79        -12.86        12.86 o                         
  12   5   2         68.93         64.06        15.25 o                         
  13   5   2        179.46        197.42        18.16 o                         
  14   5   2        103.08        100.81        15.00 o                         
  15   5   2         28.33         40.28        16.65 o                         
  16   5   2          5.16         -2.06        14.58 o                         
  17   5   2         94.77         95.65        19.79 o                         
  18   5   2         29.40        -11.77        17.91 o                         
  19   5   2         11.13         -9.50        19.05 o                         
   0   6   2        976.95       1075.94       109.25 o                         
   1   6   2         60.40         31.57        15.79 o                         
   2   6   2        440.37        414.71        33.69 o                         
   3   6   2         33.91         22.84        16.54 o                         
   4   6   2        777.18        808.05        61.15 o                         
   5   6   2        165.09        144.41        21.07 o                         
   6   6   2        513.09        490.36        37.93 o                         
   7   6   2         23.69         15.39        17.25 o                         
   8   6   2        700.50        705.92        48.01 o                         
   9   6   2         17.02         -6.69        24.16 o                         
  10   6   2         61.55         38.48        21.13 o                         
  11   6   2        128.14        155.47        23.83 o                         
  12   6   2         49.85         48.23        21.62 o                         
  13   6   2          3.05         41.38        37.65 o                         
  14   6   2        121.44        129.87        22.06 o                         
  15   6   2         26.75         43.66        20.53 o                         
  16   6   2         10.60         20.59        20.97 o                         
  17   6   2          6.56         50.70        22.50 o                         
   0   7   2         24.29        -10.01        26.55 o                         
   1   7   2        250.26        219.94        27.54 o                         
   2   7   2         81.16        139.49        22.54 o                         
   3   7   2        423.81        475.85        39.85 o                         
   4   7   2        100.41        123.77        22.37 o                         
   5   7   2         83.33         92.23        21.66 o                         
   6   7   2         24.47         14.03        19.95 o                         
   7   7   2         18.47         -4.18        21.54 o                         
   8   7   2         64.08         62.48        22.36 o                         
   9   7   2        190.19        182.95        28.10 o                         
  10   7   2          4.45        -11.77        21.22 o                         
  11   7   2         24.82         -2.90        27.42 o                         
  12   7   2         53.79         79.62        27.14 o                         
  13   7   2         77.70         99.78        28.02 o                         
  14   7   2          0.84        -26.14        26.14 o                         
  15   7   2          8.06         21.61        21.40 o                         
   0   8   2        105.18        128.83        36.13 o                         
   1   8   2         11.96          3.14        26.77 o                         
   2   8   2         13.57        -21.85        21.85 o                         
   3   8   2         18.36          6.41        23.03 o                         
   4   8   2         81.78         44.74        24.12 o                         
   5   8   2         82.46         47.48        24.91 o                         
   6   8   2        104.34         69.24        25.10 o                         
   7   8   2         89.59        112.16        41.13 o                         
   8   8   2         75.52         94.10        44.83 o                         
   9   8   2         49.54         26.49        31.99 o                         
  10   8   2        113.34        110.39        27.92 o                         
  11   8   2         43.33         51.82        26.24 o                         
  12   8   2         32.42         64.45        56.15 o                         
  13   8   2         13.85         12.68        28.88 o                         
   0   9   2         85.27         76.17        37.87 o                         
   1   9   2         31.00         70.49        26.46 o                         
   2   9   2          4.19        -21.89        25.39 o                         
   3   9   2         79.50         62.78        27.79 o                         
   4   9   2         22.06         45.26        38.74 o                         
   5   9   2         14.98          7.78        35.04 o                         
   6   9   2          7.37         29.02        27.57 o                         
   7   9   2         13.29        -26.40        26.40 o                         
   8   9   2         37.60         19.94        30.12 o                         
   9   9   2         20.07         56.32        44.18 o                         
   2   0   3      10275.09      10606.46       655.55 o                         
   4   0   3        225.40        241.29        17.84 o                         
   6   0   3       4028.39       3834.11       346.46 o                         
   8   0   3       1542.66       1580.53        92.48 o                         
  10   0   3        803.20        773.00        64.42 o                         
  12   0   3       1078.62       1099.88       100.98 o                         
  14   0   3        113.97         72.69        24.37 o                         
  16   0   3        830.30        844.82        86.61 o                         
  18   0   3        160.98        130.57        31.77 o                         
  20   0   3         72.72         59.63        30.03 o                         
   1   1   3      13244.40      13385.15       669.02 o                         
   2   1   3       3639.73       3658.71       144.43 o                         
   3   1   3       3321.09       3352.33       137.43 o                         
   4   1   3        307.05        317.00        15.01 o                         
   5   1   3        728.50        655.25        35.10 o                         
   6   1   3        230.96        238.48        20.89 o                         
   7   1   3       1866.01       1870.24        73.34 o                         
   8   1   3        454.46        459.41        24.68 o                         
   9   1   3        169.49        210.31        17.69 o                         
  10   1   3        315.86        293.43        22.93 o                         
  11   1   3       1087.97       1039.76        68.78 o                         
  12   1   3        227.46        256.73        38.95 o                         
  13   1   3        342.38        352.15        28.91 o                         
  14   1   3        243.10        276.16        25.54 o                         
  15   1   3        290.23        322.44        29.60 o                         
  16   1   3         61.41         60.50        17.82 o                         
  17   1   3        267.71        296.66        29.70 o                         
  18   1   3         31.14         32.01        26.33 o                         
  19   1   3        190.83        216.46        26.62 o                         
  20   1   3         42.94         63.58        22.13 o                         
  21   1   3         37.89         28.12        22.24 o                         
   1   2   3        692.93        734.09        24.50 o                         
   2   2   3       3697.28       3843.01       152.49 o                         
   3   2   3       3059.73       2974.52       117.49 o                         
   4   2   3        106.92        100.17         7.44 o                         
   5   2   3       2100.98       2048.24        91.23 o                         
   6   2   3       1378.73       1353.12        54.61 o                         
   7   2   3       2617.89       2539.12        94.83 o                         
   8   2   3        645.67        665.70        35.81 o                         
   9   2   3        203.49        199.81        15.18 o                         
  10   2   3         89.10         89.71         9.50 o                         
  11   2   3       1233.93       1242.29        64.99 o                         
  12   2   3        927.68        852.54        61.71 o                         
  13   2   3         20.93          4.75        15.89 o                         
  14   2   3          7.14         -3.79        15.00 o                         
  15   2   3        257.81        244.76        26.01 o                         
  16   2   3        186.16        218.00        25.52 o                         
  17   2   3        115.11         82.54        20.11 o                         
  18   2   3         23.97         10.00        19.22 o                         
  19   2   3         88.85         63.96        23.03 o                         
  20   2   3         41.89         25.92        21.68 o                         
  21   2   3         15.04        -20.62        20.62 o                         
   1   3   3        204.68        200.44        10.10 o                         
   2   3   3       4936.84       4852.18       222.47 o                         
   3   3   3        960.54        970.32        44.17 o                         
   4   3   3        250.41        250.85        13.81 o                         
   5   3   3        110.45        109.53         8.12 o                         
   6   3   3        759.36        686.59        34.48 o                         
   7   3   3        705.08        722.26        33.17 o                         
   8   3   3       1458.84       1465.83        77.47 o                         
   9   3   3        132.44        183.91        14.22 o                         
  10   3   3        896.35        906.88        48.65 o                         
  11   3   3        298.99        285.49        19.72 o                         
  12   3   3        403.94        389.82        24.96 o                         
  13   3   3        283.55        261.29        19.57 o                         
  14   3   3        175.22        170.51        17.20 o                         
  15   3   3         92.36         54.35        14.66 o                         
  16   3   3        353.27        402.93        38.55 o                         
  17   3   3         73.02         94.95        26.99 o                         
  18   3   3         11.54         -3.30        20.00 o                         
  19   3   3         19.09         19.08        21.85 o                         
  20   3   3         84.44         99.41        23.69 o                         
   1   4   3       1551.68       1617.49        70.73 o                         
   2   4   3        346.88        366.27        18.01 o                         
   3   4   3        831.90        800.83        35.96 o                         
   4   4   3        496.14        477.96        23.53 o                         
   5   4   3         35.85         53.39         9.03 o                         
   6   4   3        515.52        495.35        29.94 o                         
   7   4   3       1791.16       1771.56        89.87 o                         
   8   4   3         37.25         37.20         9.93 o                         
   9   4   3         35.63         32.58         9.31 o                         
  10   4   3        565.25        544.53        28.73 o                         
  11   4   3       1067.64       1100.31        59.79 o                         
  12   4   3         87.87         79.77        14.39 o                         
  13   4   3         17.43         31.18        12.70 o                         
  14   4   3        235.41        257.02        21.88 o                         
  15   4   3        213.90        237.60        21.04 o                         
  16   4   3          5.57         14.55        23.64 o                         
  17   4   3         31.77         21.50        18.94 o                         
  18   4   3          2.90        -13.01        17.85 o                         
  19   4   3         55.15         43.81        28.94 o                         
   1   5   3         51.91         54.61        12.57 o                         
   2   5   3        315.56        317.04        25.46 o                         
   3   5   3        391.91        401.15        32.64 o                         
   4   5   3        128.37        107.89        28.29 o                         
   5   5   3         23.98         21.74        10.45 o                         
   6   5   3        355.45        392.13        26.19 o                         
   7   5   3        809.34        735.06        42.34 o                         
   8   5   3        234.04        211.68        25.68 o                         
   9   5   3         55.02         61.79        14.01 o                         
  10   5   3         37.87         49.83        13.47 o                         
  11   5   3        681.12        753.09        40.77 o                         
  12   5   3        172.06        150.13        16.78 o                         
  13   5   3        106.22        128.38        15.54 o                         
  14   5   3          1.54        -12.06        14.45 o                         
  15   5   3         13.74         38.03        15.53 o                         
  16   5   3        117.99         84.98        17.05 o                         
  17   5   3         10.98         12.35        16.71 o                         
  18   5   3          6.26        -24.29        24.29 o                         
   1   6   3         11.64         -8.11        21.33 o                         
   2   6   3        308.90        316.74        27.04 o                         
   3   6   3         11.42         -5.90        23.72 o                         
   4   6   3        163.58        158.97        24.59 o                         
   5   6   3         25.49         16.48        15.67 o                         
   6   6   3        778.05        806.57        57.49 o                         
   7   6   3         69.79         41.59        15.52 o                         
   8   6   3        303.80        255.44        34.82 o                         
   9   6   3        118.82        162.19        23.00 o                         
  10   6   3        428.73        433.81        36.30 o                         
  11   6   3        133.47        118.96        18.26 o                         
  12   6   3         50.05         64.56        16.65 o                         
  13   6   3         47.66         44.28        16.57 o                         
  14   6   3        148.88        178.51        20.24 o                         
  15   6   3         14.36         32.72        15.24 o                         
  16   6   3          5.21          1.39        26.24 o                         
  17   6   3         18.50         -0.53        36.75 o                         
   1   7   3        145.23        121.73        22.12 o                         
   2   7   3         32.38         42.22        20.14 o                         
   3   7   3        227.77        253.48        42.44 o                         
   4   7   3         63.52         20.13        18.90 o                         
   5   7   3         29.57         27.18        19.24 o                         
   6   7   3         33.77         -1.81        20.14 o                         
   7   7   3        278.96        257.34        29.73 o                         
   8   7   3          6.69          8.86        19.14 o                         
   9   7   3         66.67         82.50        23.00 o                         
  10   7   3         69.48         54.84        20.00 o                         
  11   7   3        151.86        171.09        46.79 o                         
  12   7   3         26.24         10.79        22.53 o                         
  13   7   3          7.26         27.01        18.37 o                         
  14   7   3          2.00        -19.98        39.61 o                         
  15   7   3         13.90        -28.75        46.35 o                         
   1   8   3        140.13        148.63        25.85 o                         
   2   8   3         17.03        -10.14        23.06 o                         
   3   8   3         66.79         61.46        23.29 o                         
   4   8   3         56.77         68.47        24.29 o                         
   5   8   3         24.17         16.73        21.96 o                         
   6   8   3         44.60         -5.77        23.78 o                         
   7   8   3         13.66         -6.88        23.05 o                         
   8   8   3        216.51        196.28        28.55 o                         
   9   8   3         50.94        113.38        42.65 o                         
  10   8   3        120.02        147.13        32.21 o                         
  11   8   3         13.22          1.76        25.19 o                         
  12   8   3          9.85        -12.08        26.35 o                         
   1   9   3         43.38         19.39        31.56 o                         
   2   9   3         22.69         48.28        27.37 o                         
   3   9   3          9.31         -3.73        24.35 o                         
   4   9   3          2.85         -2.50        25.94 o                         
   5   9   3         22.87          0.15        25.22 o                         
   6   9   3         42.07         82.35        29.43 o                         
   7   9   3         43.63         19.15        28.22 o                         
   8   9   3         13.01          0.72        37.87 o                         
   2   0   4       2740.16       2780.10       166.65 o                         
   4   0   4       4422.98       4181.46       266.22 o                         
   6   0   4       3082.28       2967.53       251.14 o                         
   8   0   4       4568.81       4636.52       292.84 o                         
  10   0   4       2840.20       2692.89       224.15 o                         
  12   0   4        732.47        721.21        72.25 o                         
  14   0   4        273.38        284.22        37.00 o                         
  16   0   4         78.63         84.44        30.03 o                         
  18   0   4         48.57         56.58        31.34 o                         
  20   0   4         30.50         21.76        32.21 o                         
   0   1   4       2662.46       2715.41       172.97 o                         
   1   1   4       5854.00       5951.10       241.21 o                         
   2   1   4        120.71        132.39         5.78 o                         
   3   1   4       1007.97       1032.42        42.23 o                         
   4   1   4       1134.45       1136.64        51.36 o                         
   5   1   4       7495.92       7740.22       328.78 o                         
   6   1   4         57.84         58.39         9.91 o                         
   7   1   4        152.65        147.88        10.98 o                         
   8   1   4        794.52        743.99        32.31 o                         
   9   1   4       1913.93       1802.37       116.64 o                         
  10   1   4        196.54        193.87        20.56 o                         
  11   1   4        152.35        142.68        19.23 o                         
  12   1   4        173.69        178.20        22.16 o                         
  13   1   4       1104.41       1023.73        71.40 o                         
  14   1   4         70.63         63.93        16.42 o                         
  15   1   4         59.98         65.23        15.35 o                         
  16   1   4        105.43         76.78        32.64 o                         
  17   1   4         58.28         51.82        35.04 o                         
  18   1   4         11.68         31.65        17.88 o                         
  19   1   4         11.96         17.66        18.90 o                         
  20   1   4         13.41          7.76        22.46 o                         
  21   1   4          2.30        -21.72        39.39 o                         
   0   2   4       1601.75       1641.76       112.95 o                         
   1   2   4       2158.48       2158.80        72.59 o                         
   2   2   4        909.36        921.82        32.48 o                         
   3   2   4       1326.40       1399.73        50.91 o                         
   4   2   4       1004.43       1099.62        51.96 o                         
   5   2   4       3385.26       3473.22       153.15 o                         
   6   2   4       2452.68       2366.75       115.68 o                         
   7   2   4        474.20        485.98        26.60 o                         
   8   2   4        903.21        834.67        45.23 o                         
   9   2   4       1846.66       1826.28       117.41 o                         
  10   2   4        591.21        573.36        41.52 o                         
  11   2   4         64.66         51.08        16.30 o                         
  12   2   4        323.66        338.14        36.34 o                         
  13   2   4        531.09        548.36        40.32 o                         
  14   2   4         39.11         24.59        17.85 o                         
  15   2   4        158.76        156.82        23.69 o                         
  16   2   4         31.21         34.61        20.11 o                         
  17   2   4        229.00        211.29        25.47 o                         
  18   2   4         11.11          2.58        18.20 o                         
  19   2   4         43.64         29.40        22.93 o                         
  20   2   4          1.71         14.08        49.18 o                         
   0   3   4       4500.58       4430.16       189.17 o                         
   1   3   4        187.90        198.84         9.01 o                         
   2   3   4        383.35        383.13        21.93 o                         
   3   3   4        458.19        499.21        23.50 o                         
   4   3   4       4129.06       4169.77       178.23 o                         
   5   3   4       1239.47       1301.76        59.14 o                         
   6   3   4         29.70         13.29         8.06 o                         
   7   3   4        280.46        319.30        25.51 o                         
   8   3   4       1761.30       1711.86        87.20 o                         
   9   3   4        964.38        940.20        62.78 o                         
  10   3   4        274.61        262.35        25.52 o                         
  11   3   4         80.24        105.34        15.69 o                         
  12   3   4        293.02        322.03        28.01 o                         
  13   3   4         28.93         18.01        20.67 o                         
  14   3   4        257.35        284.58        28.81 o                         
  15   3   4         55.12         50.41        32.64 o                         
  16   3   4        113.16        104.77        21.33 o                         
  17   3   4         10.64        -22.18        26.77 o                         
  18   3   4         22.78         38.69        23.51 o                         
  19   3   4         13.65         -9.03        24.16 o                         
  20   3   4          2.71        -16.97        23.70 o                         
   0   4   4       1742.97       1881.19        92.39 o                         
   1   4   4       1086.12       1129.42        39.24 o                         
   2   4   4        156.71        164.81        10.96 o                         
   3   4   4       1414.36       1525.43        80.74 o                         
   4   4   4        572.79        605.19        27.75 o                         
   5   4   4       1684.03       1718.03        74.80 o                         
   6   4   4        505.92        550.52        30.13 o                         
   7   4   4         81.29         90.90         9.81 o                         
   8   4   4         32.66         44.53         8.82 o                         
   9   4   4        995.16        958.50        45.66 o                         
  10   4   4         31.07         14.40         8.79 o                         
  11   4   4        235.49        210.36        15.83 o                         
  12   4   4         52.73         48.25        11.50 o                         
  13   4   4        573.28        496.67        31.81 o                         
  14   4   4        124.52        117.08        15.00 o                         
  15   4   4         87.98         94.00        21.96 o                         
  16   4   4         18.32         -0.05        19.77 o                         
  17   4   4         47.93         57.04        22.17 o                         
  18   4   4         31.79         26.33        25.85 o                         
  19   4   4         45.49          6.81        25.66 o                         
   0   5   4        983.25       1057.66        91.84 o                         
   1   5   4        533.09        548.96        30.39 o                         
   2   5   4        174.21        161.02        14.04 o                         
   3   5   4       1410.15       1436.40        72.62 o                         
   4   5   4        868.04        857.14        46.87 o                         
   5   5   4        240.95        237.89        20.16 o                         
   6   5   4        170.71        166.74        15.04 o                         
   7   5   4        392.45        456.51        32.30 o                         
   8   5   4        349.97        409.35        26.80 o                         
   9   5   4         10.86         15.43        10.74 o                         
  10   5   4        119.66        110.56        13.41 o                         
  11   5   4          6.96         13.08        11.18 o                         
  12   5   4         33.91         30.28        12.02 o                         
  13   5   4         96.72        129.93        15.61 o                         
  14   5   4        111.81         93.73        36.76 o                         
  15   5   4         18.67         25.79        17.38 o                         
  16   5   4          9.06         11.15        31.56 o                         
  17   5   4        131.20        104.49        24.86 o                         
  18   5   4         60.94         42.81        24.51 o                         
   0   6   4       1448.45       1569.07       137.97 o                         
   1   6   4         30.20         29.45        15.69 o                         
   2   6   4         65.54         58.28        16.48 o                         
   3   6   4         22.79         34.70        15.89 o                         
   4   6   4        281.00        312.00        28.44 o                         
   5   6   4        189.41        180.13        21.81 o                         
   6   6   4         49.74         64.90        16.58 o                         
   7   6   4         76.26         84.95        23.50 o                         
   8   6   4         24.50         50.76        14.74 o                         
   9   6   4         78.01         52.50        14.50 o                         
  10   6   4         62.89         43.42        15.49 o                         
  11   6   4         33.06         41.51        13.68 o                         
  12   6   4         60.02         80.11        18.38 o                         
  13   6   4          2.86          0.83        31.69 o                         
  14   6   4        212.25        213.55        27.12 o                         
  15   6   4         65.32         59.61        21.76 o                         
  16   6   4         67.37         62.71        25.22 o                         
   0   7   4         60.21         -9.14        22.63 o                         
   1   7   4        320.93        352.73        31.39 o                         
   2   7   4         31.24         43.73        18.46 o                         
   3   7   4        494.33        519.93        39.53 o                         
   4   7   4         24.18         22.14        18.34 o                         
   5   7   4        157.40        160.91        23.09 o                         
   6   7   4         40.14         70.70        19.65 o                         
   7   7   4        122.23        126.91        21.39 o                         
   8   7   4         14.24         10.27        18.67 o                         
   9   7   4         53.51         47.19        19.94 o                         
  10   7   4          3.56          8.54        42.22 o                         
  11   7   4         18.17         -1.31        35.26 o                         
  12   7   4         35.38         16.48        60.06 o                         
  13   7   4         45.83         82.02        26.13 o                         
  14   7   4          4.78         45.79        29.95 o                         
   0   8   4         36.15         33.08        29.16 o                         
   1   8   4         10.61         -5.01        22.46 o                         
   2   8   4          8.75         13.93        20.11 o                         
   3   8   4         18.32        -10.40        20.76 o                         
   4   8   4         83.17        109.03        25.90 o                         
   5   8   4         23.41         58.18        21.62 o                         
   6   8   4         33.92         58.84        22.38 o                         
   7   8   4          8.56         41.78        32.64 o                         
   8   8   4         33.48         46.11        28.78 o                         
   9   8   4          1.73         10.45        37.87 o                         
  10   8   4          5.22         26.55        42.22 o                         
  11   8   4          2.24          3.92        39.17 o                         
   0   9   4         94.46         75.30        39.61 o                         
   1   9   4         48.20         27.56        28.73 o                         
   2   9   4          3.06        -13.28        22.41 o                         
   3   9   4         41.04         42.12        43.96 o                         
   4   9   4         28.82         -1.46        24.09 o                         
   5   9   4          1.29         19.34        25.83 o                         
   6   9   4          4.49         21.33        37.43 o                         
   2   0   5      15545.30      16254.34       941.92 o                         
   4   0   5       1336.64       1331.29        86.47 o                         
   6   0   5       6181.54       6027.77       378.40 o                         
   8   0   5        666.33        748.24        51.40 o                         
  10   0   5       1297.56       1239.59       127.96 o                         
  12   0   5       1323.12       1441.11       137.10 o                         
  14   0   5        120.81        111.86        32.64 o                         
  16   0   5        417.65        360.82        44.83 o                         
  18   0   5          7.11          6.09        33.95 o                         
  20   0   5         52.05         59.63        37.87 o                         
   1   1   5       5698.66       5726.75       237.10 o                         
   2   1   5       1541.12       1451.60        57.61 o                         
   3   1   5       1480.25       1398.10        45.54 o                         
   4   1   5        131.21        142.12         8.73 o                         
   5   1   5       1656.75       1664.82        69.31 o                         
   6   1   5        181.98        175.10        13.15 o                         
   7   1   5       2193.84       2200.66       121.71 o                         
   8   1   5        295.16        292.73        17.84 o                         
   9   1   5        146.87        120.59        18.26 o                         
  10   1   5        597.64        591.30        44.88 o                         
  11   1   5       1545.92       1445.79       100.94 o                         
  12   1   5        143.59        151.57        31.99 o                         
  13   1   5        776.53        729.90        52.13 o                         
  14   1   5        103.17         91.69        19.45 o                         
  15   1   5        262.81        246.20        26.62 o                         
  16   1   5         12.08         17.70        21.85 o                         
  17   1   5         36.94         15.71        23.38 o                         
  18   1   5         18.04          4.40        23.37 o                         
  19   1   5         43.69          7.40        25.54 o                         
  20   1   5         21.70         -8.73        25.99 o                         
   1   2   5       1407.74       1428.66        54.30 o                         
   2   2   5       4837.73       4892.75       182.23 o                         
   3   2   5       2156.90       2134.86        72.36 o                         
   4   2   5        224.89        227.23        10.08 o                         
   5   2   5        918.55        901.66        40.53 o                         
   6   2   5        985.44        933.05        44.18 o                         
   7   2   5       1489.21       1474.83        68.39 o                         
   8   2   5        564.07        523.71        34.58 o                         
   9   2   5        150.36        171.06        19.52 o                         
  10   2   5        823.40        837.86        60.94 o                         
  11   2   5        652.48        623.08        42.47 o                         
  12   2   5        401.89        393.21        56.80 o                         
  13   2   5          5.75         -5.10        15.99 o                         
  14   2   5         52.95         63.76        28.07 o                         
  15   2   5        350.36        335.61        33.92 o                         
  16   2   5        129.67        138.64        23.74 o                         
  17   2   5         10.65         14.10        23.16 o                         
  18   2   5          2.15        -19.85        19.85 o                         
  19   2   5         25.71          5.19        22.59 o                         
  20   2   5         22.47         10.98        27.42 o                         
   1   3   5        728.79        726.37        32.36 o                         
   2   3   5       4207.68       4215.68       165.84 o                         
   3   3   5        402.06        420.82        20.57 o                         
   4   3   5         13.92         18.81         5.91 o                         
   5   3   5        541.26        515.94        25.84 o                         
   6   3   5       1107.77       1101.12        56.95 o                         
   7   3   5        651.25        616.10        32.25 o                         
   8   3   5        646.06        619.75        42.48 o                         
   9   3   5         57.40         72.74        17.94 o                         
  10   3   5       1123.43       1097.90        73.69 o                         
  11   3   5        234.27        224.21        25.28 o                         
  12   3   5        421.81        387.37        34.27 o                         
  13   3   5        176.41        140.04        23.05 o                         
  14   3   5        212.56        240.75        29.38 o                         
  15   3   5         34.92         64.42        31.34 o                         
  16   3   5         86.64         99.92        26.31 o                         
  17   3   5         50.18         32.08        21.74 o                         
  18   3   5         21.65         -4.63        75.08 o                         
  19   3   5          3.03        -11.31        26.14 o                         
   1   4   5       1002.47        994.16        35.60 o                         
   2   4   5        318.88        356.51        19.16 o                         
   3   4   5        720.08        673.88        32.26 o                         
   4   4   5        114.16        104.36        13.50 o                         
   5   4   5        415.49        429.46        22.92 o                         
   6   4   5        223.16        241.89        18.03 o                         
   7   4   5        670.77        665.13        38.66 o                         
   8   4   5        258.18        260.85        21.59 o                         
   9   4   5         23.22         33.82        13.67 o                         
  10   4   5        358.20        380.95        27.22 o                         
  11   4   5        405.34        396.02        29.77 o                         
  12   4   5         11.06         24.07        14.58 o                         
  13   4   5         35.04         44.43        15.59 o                         
  14   4   5        187.19        179.60        21.22 o                         
  15   4   5        173.92        173.13        53.10 o                         
  16   4   5         11.98         25.32        23.07 o                         
  17   4   5          6.07         17.41        27.39 o                         
  18   4   5         17.16         -9.26        28.13 o                         
   1   5   5        963.95        973.29        52.35 o                         
   2   5   5        824.15        847.44        38.87 o                         
   3   5   5        125.40        118.62        12.60 o                         
   4   5   5        275.61        270.20        19.82 o                         
   5   5   5        234.33        253.99        18.10 o                         
   6   5   5        581.99        592.18        45.23 o                         
   7   5   5        339.40        361.87        32.97 o                         
   8   5   5        132.87        119.54        16.17 o                         
   9   5   5          7.18         28.64        14.89 o                         
  10   5   5        105.62        138.21        18.32 o                         
  11   5   5        344.98        328.63        26.78 o                         
  12   5   5        218.95        206.30        24.70 o                         
  13   5   5         93.67         66.41        21.29 o                         
  14   5   5         59.29         28.32        21.74 o                         
  15   5   5         48.81         39.06        22.60 o                         
  16   5   5         59.85         83.80        34.83 o                         
  17   5   5         12.57         24.38        24.52 o                         
   1   6   5        102.72        124.32        16.92 o                         
   2   6   5        695.12        747.53        53.84 o                         
   3   6   5         36.70          9.61        13.28 o                         
   4   6   5        184.76        174.09        23.50 o                         
   5   6   5          0.74         -4.28        14.15 o                         
   6   6   5        244.79        244.11        34.59 o                         
   7   6   5          7.02         14.64        11.03 o                         
   8   6   5        175.20        179.97        20.59 o                         
   9   6   5          0.66          6.43        16.59 o                         
  10   6   5        276.65        336.79        27.45 o                         
  11   6   5         18.22         28.28        18.09 o                         
  12   6   5         71.85        111.90        22.96 o                         
  13   6   5          6.12        -17.62        23.65 o                         
  14   6   5         88.12        114.89        25.25 o                         
  15   6   5         16.51         16.61        24.01 o                         
   1   7   5        196.90        222.45        23.78 o                         
   2   7   5         12.44        -12.24        16.54 o                         
   3   7   5        196.25        178.98        22.27 o                         
   4   7   5         34.32         38.92        16.42 o                         
   5   7   5        192.40        190.49        22.38 o                         
   6   7   5         16.62         -8.27        26.99 o                         
   7   7   5        249.25        238.95        39.17 o                         
   8   7   5         23.94         -8.70        30.03 o                         
   9   7   5          1.60        -35.26        35.26 o                         
  10   7   5          6.50         22.34        25.27 o                         
  11   7   5         89.56         74.42        26.32 o                         
  12   7   5          1.14         -3.47        42.87 o                         
  13   7   5          8.02         14.93        25.15 o                         
   1   8   5         28.91         15.58        19.40 o                         
   2   8   5        191.78        216.51        33.30 o                         
   3   8   5         17.80         22.04        31.34 o                         
   4   8   5        125.65        171.05        38.30 o                         
   5   8   5         10.62         20.46        30.90 o                         
   6   8   5         31.26         23.50        32.21 o                         
   7   8   5         16.29        -16.10        31.77 o                         
   8   8   5         84.67         45.27        40.48 o                         
   9   8   5          0.71          9.14        36.13 o                         
  10   8   5         62.08        114.04        44.40 o                         
   1   9   5         30.87         61.81        40.48 o                         
   2   9   5         28.25         74.86        33.51 o                         
   3   9   5         28.53         23.94        36.13 o                         
   0   0   6       8456.47       8199.23       755.16 o                         
   2   0   6        261.33        277.90        19.19 o                         
   4   0   6       4327.87       4126.40       179.70 o                         
   6   0   6        522.05        531.28        36.11 o                         
   8   0   6       2702.49       2764.29       165.12 o                         
  10   0   6        287.99        289.88        37.43 o                         
  12   0   6        460.19        520.56        54.84 o                         
  14   0   6        272.04        246.79        46.57 o                         
  16   0   6         42.27         14.80        35.69 o                         
  18   0   6        342.85        346.89        51.36 o                         
   0   1   6       1421.00       1380.23        76.63 o                         
   1   1   6       1481.47       1445.54        61.80 o                         
   2   1   6        406.80        412.77        20.86 o                         
   3   1   6       2216.04       2086.69        92.11 o                         
   4   1   6        765.64        727.19        29.91 o                         
   5   1   6       1200.73       1150.50        41.23 o                         
   6   1   6         64.09         52.18         9.12 o                         
   7   1   6        601.29        610.87        45.70 o                         
   8   1   6         31.13         16.03        11.50 o                         
   9   1   6       2257.01       2216.23        99.68 o                         
  10   1   6        309.91        289.28        27.13 o                         
  11   1   6        125.89        149.72        21.57 o                         
  12   1   6        155.76        163.18        24.59 o                         
  13   1   6        676.08        751.43        52.01 o                         
  14   1   6         73.97         73.43        20.89 o                         
  15   1   6        173.99        174.29        26.46 o                         
  16   1   6         34.78         31.64        22.16 o                         
  17   1   6        251.81        269.68        35.23 o                         
  18   1   6          4.23        -18.11        22.70 o                         
  19   1   6         23.36         13.91        28.47 o                         
   0   2   6       3236.84       3199.16       205.43 o                         
   1   2   6       1616.73       1664.72        72.69 o                         
   2   2   6        119.37        126.69         9.74 o                         
   3   2   6        427.30        457.98        24.62 o                         
   4   2   6       1580.51       1562.30        53.31 o                         
   5   2   6       3432.19       3313.19       129.40 o                         
   6   2   6        771.90        806.96        34.32 o                         
   7   2   6        804.62        774.48        36.86 o                         
   8   2   6        160.92        154.91        13.63 o                         
   9   2   6        872.63        865.47        60.90 o                         
  10   2   6        144.18        181.81        22.20 o                         
  11   2   6         74.36         46.68        15.85 o                         
  12   2   6        284.48        245.72        28.94 o                         
  13   2   6         79.38         92.88        29.81 o                         
  14   2   6        144.40        103.47        26.46 o                         
  15   2   6         19.84         26.02        24.47 o                         
  16   2   6         29.35          8.03        21.53 o                         
  17   2   6         72.45         74.51        25.41 o                         
  18   2   6         50.37         56.70        23.08 o                         
  19   2   6          1.14        -27.38        28.75 o                         
   0   3   6       1458.98       1388.82        82.79 o                         
   1   3   6        394.30        406.64        22.01 o                         
   2   3   6        291.47        319.89        16.17 o                         
   3   3   6        702.07        707.42        34.20 o                         
   4   3   6       1831.51       1806.14        70.09 o                         
   5   3   6        277.87        295.03        13.15 o                         
   6   3   6        513.36        529.93        23.30 o                         
   7   3   6        148.19        173.52        15.14 o                         
   8   3   6        815.51        873.21        49.56 o                         
   9   3   6        194.61        217.59        19.35 o                         
  10   3   6        311.41        305.08        23.72 o                         
  11   3   6         63.14         43.27        14.84 o                         
  12   3   6        127.52        132.12        21.07 o                         
  13   3   6         14.79        -12.65        16.77 o                         
  14   3   6        197.51        163.60        40.04 o                         
  15   3   6         86.55        107.31        24.57 o                         
  16   3   6         21.39         27.70        37.43 o                         
  17   3   6         18.92         10.60        27.62 o                         
  18   3   6         62.94         58.10        26.35 o                         
   0   4   6        143.99        134.91        15.23 o                         
   1   4   6       2411.20       2461.07       107.18 o                         
   2   4   6        226.76        255.93        12.69 o                         
   3   4   6        960.13        992.24        40.41 o                         
   4   4   6        194.80        213.34        15.92 o                         
   5   4   6       1012.67        977.38        55.08 o                         
   6   4   6        537.67        545.50        33.78 o                         
   7   4   6         20.31         54.04        13.77 o                         
   8   4   6        459.41        453.79        31.88 o                         
   9   4   6        801.47        772.29        45.23 o                         
  10   4   6         47.14         46.91        23.67 o                         
  11   4   6         24.48         23.43        18.18 o                         
  12   4   6        206.85        219.66        22.85 o                         
  13   4   6        255.61        245.48        24.82 o                         
  14   4   6         26.41         -9.30        18.62 o                         
  15   4   6          8.10          5.39        19.25 o                         
  16   4   6          7.06         -2.97        20.16 o                         
  17   4   6         34.99        -23.48        34.58 o                         
   0   5   6        177.21        180.19        17.41 o                         
   1   5   6        406.36        386.86        21.68 o                         
   2   5   6         42.54         43.26        12.63 o                         
   3   5   6        539.84        554.50        31.87 o                         
   4   5   6        253.45        258.51        20.75 o                         
   5   5   6        921.04        943.01        53.24 o                         
   6   5   6        250.66        282.27        23.61 o                         
   7   5   6         70.09         91.29        17.68 o                         
   8   5   6        248.65        285.03        23.82 o                         
   9   5   6        192.71        199.80        25.44 o                         
  10   5   6        113.52         85.49        20.26 o                         
  11   5   6         23.52         38.59        17.59 o                         
  12   5   6          3.32        -13.14        20.79 o                         
  13   5   6         37.74         29.40        21.52 o                         
  14   5   6         24.97         18.56        25.00 o                         
  15   5   6         27.77        -10.38        23.41 o                         
  16   5   6          2.14          6.88        25.68 o                         
   0   6   6        637.34        607.61        53.97 o                         
   1   6   6        238.09        218.36        18.88 o                         
   2   6   6        138.07        114.04        23.07 o                         
   3   6   6         31.55         24.81        20.89 o                         
   4   6   6        400.69        352.99        41.35 o                         
   5   6   6        187.92        181.78        19.80 o                         
   6   6   6         90.00        101.91        23.79 o                         
   7   6   6         25.27         21.09        17.69 o                         
   8   6   6        289.27        330.96        29.22 o                         
   9   6   6         41.43         32.69        20.74 o                         
  10   6   6         74.41         85.48        22.48 o                         
  11   6   6         38.23         36.54        19.72 o                         
  12   6   6        190.91        222.79        32.82 o                         
  13   6   6         30.69          2.01        28.58 o                         
  14   6   6          5.07          3.81        24.18 o                         
   1   7   6         98.58         66.59        32.64 o                         
   2   7   6         11.94        -19.59        22.20 o                         
   3   7   6        127.97         78.34        25.24 o                         
   4   7   6          3.52         -3.05        24.81 o                         
   5   7   6        238.79        293.79        40.04 o                         
   6   7   6          0.81          6.96        28.73 o                         
   7   7   6         32.29         35.27        22.06 o                         
   8   7   6         56.26         72.21        24.53 o                         
   9   7   6        166.62        162.24        29.69 o                         
  10   7   6         77.14         91.32        21.25 o                         
  11   7   6         18.61         14.86        20.55 o                         
   5   8   6         18.13         51.79        33.95 o                         
   6   8   6         55.29         59.19        33.08 o                         
   7   8   6         21.92         59.19        31.77 o                         
   8   8   6         86.21         63.11        37.00 o                         
   2   0   7        816.16        786.80        52.67 o                         
   4   0   7       1826.28       1865.20       114.47 o                         
   6   0   7       2750.61       2619.96       156.31 o                         
   8   0   7        869.07        835.24        89.66 o                         
  10   0   7        412.34        380.41        47.01 o                         
  12   0   7        269.39        274.64        47.44 o                         
  14   0   7        258.11        181.50        47.44 o                         
  16   0   7         50.00         -9.58        39.61 o                         
  18   0   7          8.95        -23.07        42.22 o                         
   1   1   7        207.94        224.92        15.77 o                         
   2   1   7        659.97        645.98        30.07 o                         
   3   1   7       2367.34       2283.46        99.40 o                         
   4   1   7         90.52        101.27         9.30 o                         
   5   1   7         90.69         82.35         6.65 o                         
   6   1   7        621.49        586.04        32.22 o                         
   7   1   7       2881.45       2787.71       122.18 o                         
   8   1   7        244.71        287.73        28.93 o                         
   9   1   7        229.57        234.77        24.53 o                         
  10   1   7        262.87        277.38        30.31 o                         
  11   1   7       1136.69       1139.67        80.47 o                         
  12   1   7         16.45         40.23        20.44 o                         
  13   1   7         17.00         19.64        20.18 o                         
  14   1   7         17.06          4.88        25.70 o                         
  15   1   7         60.87         48.95        21.97 o                         
  16   1   7         51.48         66.86        38.95 o                         
  17   1   7          8.13          1.43        26.99 o                         
  18   1   7          9.81         36.52        31.24 o                         
   1   2   7        320.80        336.20        18.21 o                         
   2   2   7        304.84        327.34        16.73 o                         
   3   2   7        777.81        767.94        35.93 o                         
   4   2   7       1198.53       1146.31        46.95 o                         
   5   2   7         49.95         57.80         7.39 o                         
   6   2   7        500.20        498.09        22.75 o                         
   7   2   7        390.89        418.86        24.82 o                         
   8   2   7        856.40        832.80        46.99 o                         
   9   2   7        192.93        240.19        20.81 o                         
  10   2   7        339.56        323.83        24.59 o                         
  11   2   7        180.15        177.31        30.25 o                         
  12   2   7         40.47         25.66        34.82 o                         
  13   2   7         18.66          8.22        21.62 o                         
  14   2   7         37.76         20.18        22.63 o                         
  15   2   7        136.68        127.51        27.71 o                         
  16   2   7         32.76         54.58        30.01 o                         
  17   2   7         22.51         22.81        34.38 o                         
   1   3   7        248.18        227.79        15.87 o                         
   2   3   7       1595.89       1567.15        68.66 o                         
   3   3   7         46.83         35.78        12.66 o                         
   4   3   7        298.10        288.08        14.31 o                         
   5   3   7        227.93        220.36        11.43 o                         
   6   3   7       1704.21       1784.48        77.23 o                         
   7   3   7        520.10        529.21        32.37 o                         
   8   3   7        304.13        282.40        22.65 o                         
   9   3   7         28.82         33.53        13.91 o                         
  10   3   7        385.68        405.09        29.39 o                         
  11   3   7         52.12         61.63        16.57 o                         
  12   3   7        163.30        179.41        20.66 o                         
  13   3   7          4.54        -10.50        15.39 o                         
  14   3   7         97.20        116.47        21.22 o                         
  15   3   7         11.53          9.18        24.85 o                         
  16   3   7         97.46        138.49        34.16 o                         
  17   3   7          9.10        -30.93        30.93 o                         
   1   4   7         84.63        105.05        12.95 o                         
   2   4   7        127.78        141.69        13.30 o                         
   3   4   7        740.06        739.05        40.91 o                         
   4   4   7        380.88        387.78        25.39 o                         
   5   4   7        143.89        155.08        11.88 o                         
   6   4   7        121.01        131.24        16.90 o                         
   7   4   7        278.45        308.76        32.36 o                         
   8   4   7        219.79        212.85        19.70 o                         
   9   4   7         18.23         -4.11        19.33 o                         
  10   4   7         25.56         25.85        18.06 o                         
  11   4   7        214.55        220.79        24.98 o                         
  12   4   7          9.37          9.33        16.10 o                         
  13   4   7         37.35         31.91        18.16 o                         
  14   4   7          4.13          6.84        18.74 o                         
  15   4   7         57.66         56.67        22.20 o                         
  16   4   7         34.19         16.11        23.60 o                         
   1   5   7        840.61        845.92        50.17 o                         
   2   5   7        314.22        310.37        22.58 o                         
   3   5   7        134.63        120.64        21.05 o                         
   4   5   7         58.44         40.82        12.35 o                         
   5   5   7        279.11        298.25        24.85 o                         
   6   5   7        204.14        207.70        16.45 o                         
   7   5   7         58.68         51.11        15.56 o                         
   8   5   7         34.34         22.91        17.83 o                         
   9   5   7         76.66         87.91        17.14 o                         
  10   5   7         30.07         68.19        19.32 o                         
  11   5   7         32.36         34.13        17.77 o                         
  12   5   7         74.57         77.25        21.58 o                         
  13   5   7         16.52        -15.47        19.31 o                         
  14   5   7         13.88         40.29        22.49 o                         
   1   6   7         65.15         46.57        30.03 o                         
   2   6   7        430.13        462.23        53.97 o                         
   3   6   7          4.68        -13.06        31.34 o                         
   4   6   7         68.44         77.55        34.82 o                         
   5   6   7         13.24          1.50        25.46 o                         
   6   6   7        118.50        154.66        21.69 o                         
   7   6   7         26.50         26.28        17.33 o                         
   8   6   7         11.54         -8.42        18.42 o                         
   9   6   7          5.85         -9.45        17.76 o                         
  10   6   7          2.69         -2.56        29.15 o                         
  11   6   7         11.86         33.19        19.43 o                         
  12   6   7         20.06         10.50        21.04 o                         
   3   7   7         58.20         64.42        29.16 o                         
   4   7   7          6.40         -4.79        36.13 o                         
   5   7   7        162.72        188.46        46.14 o                         
   6   7   7         21.15         98.80        42.22 o                         
   7   7   7          5.82          3.05        30.47 o                         
   8   7   7         12.35          8.70        31.34 o                         
   9   7   7          2.52         59.81        33.06 o                         
   0   0   8       3962.83       3503.76       301.19 o                         
   2   0   8         99.72        103.93        14.85 o                         
   4   0   8       1564.65       1485.88        91.21 o                         
   6   0   8        103.23        100.11        23.94 o                         
   8   0   8        270.35        293.79        36.56 o                         
  10   0   8        371.45        369.96        51.79 o                         
  12   0   8        230.00        227.64        47.44 o                         
  14   0   8        216.62        172.79        48.31 o                         
  16   0   8         17.80        -43.09        43.09 o                         
   0   1   8        624.07        598.02        39.86 o                         
   1   1   8       1475.00       1399.04        61.53 o                         
   2   1   8         14.64         33.21         8.53 o                         
   3   1   8       1257.21       1254.18        53.41 o                         
   4   1   8        353.96        334.79        20.72 o                         
   5   1   8        373.55        417.30        27.92 o                         
   6   1   8         32.83         26.11         7.49 o                         
   7   1   8        457.48        465.27        41.37 o                         
   8   1   8        196.62        160.09        17.41 o                         
   9   1   8        276.95        253.94        22.44 o                         
  10   1   8        178.12        206.82        32.43 o                         
  11   1   8        255.76        212.85        32.16 o                         
  12   1   8        148.70        184.81        31.21 o                         
  13   1   8        219.44        214.73        30.83 o                         
  14   1   8         18.36         17.28        28.93 o                         
  15   1   8         66.81         63.13        31.80 o                         
  16   1   8         13.62          5.11        30.90 o                         
   0   2   8       1461.00       1452.01        88.64 o                         
   1   2   8        449.91        453.16        25.02 o                         
   2   2   8         60.03         69.96        15.71 o                         
   3   2   8        368.39        389.45        21.66 o                         
   4   2   8        519.43        508.35        25.23 o                         
   5   2   8        934.56        916.96        43.51 o                         
   6   2   8        106.41         75.65        19.55 o                         
   7   2   8        205.99        178.79        22.98 o                         
   8   2   8         97.84         94.96        15.30 o                         
   9   2   8        450.09        459.77        30.33 o                         
  10   2   8        200.29        177.17        18.18 o                         
  11   2   8          7.92         11.13        28.99 o                         
  12   2   8         43.00         59.10        17.59 o                         
  13   2   8        191.46        165.98        41.57 o                         
  14   2   8         85.02         59.25        38.08 o                         
  15   2   8          9.30         15.10        29.60 o                         
  16   2   8          0.09         33.27        32.16 o                         
   0   3   8       1293.65       1325.44        86.64 o                         
   1   3   8        168.39        187.51        14.89 o                         
   2   3   8          0.60         16.79         9.71 o                         
   3   3   8         61.52         68.00        11.20 o                         
   4   3   8        874.83        923.99        45.91 o                         
   5   3   8        166.13        177.15        24.45 o                         
   6   3   8         82.28         57.79        22.46 o                         
   7   3   8         18.46         32.85        23.07 o                         
   8   3   8        241.71        282.39        38.52 o                         
   9   3   8        139.85        126.32        18.28 o                         
  10   3   8        259.95        250.82        23.87 o                         
  11   3   8        130.72        130.12        19.42 o                         
  12   3   8        162.20        158.35        20.14 o                         
  13   3   8          4.56         -8.07        18.93 o                         
  14   3   8        107.04        128.67        23.02 o                         
  15   3   8        105.75        125.09        24.08 o                         
   0   4   8         66.71         49.69        17.96 o                         
   1   4   8        317.08        323.79        20.70 o                         
   2   4   8        200.87        197.54        17.00 o                         
   3   4   8        336.00        325.92        23.87 o                         
   4   4   8         23.60          5.54        13.63 o                         
   5   4   8        155.73        147.90        17.26 o                         
   6   4   8         85.60         75.05        26.99 o                         
   7   4   8         18.76         49.87        28.73 o                         
   8   4   8        279.94        306.69        63.55 o                         
   9   4   8        378.27        394.81        37.80 o                         
  10   4   8         29.29         82.90        44.40 o                         
  11   4   8          8.77         -1.69        47.44 o                         
  12   4   8        171.52        190.71        27.55 o                         
  13   4   8        158.09        160.62        23.49 o                         
  14   4   8          6.87         19.78        21.06 o                         
   0   5   8        264.56        287.92        30.76 o                         
   1   5   8        109.47        124.41        19.11 o                         
   2   5   8         31.60         36.84        14.87 o                         
   3   5   8         80.70         84.35        21.77 o                         
   4   5   8        114.26        137.63        18.28 o                         
   5   5   8        181.54        186.17        18.81 o                         
   6   5   8         63.34         29.25        43.96 o                         
   7   5   8          7.50          0.24        26.01 o                         
   8   5   8         49.75         29.99        53.54 o                         
   9   5   8        227.28        245.32        43.09 o                         
  10   5   8         58.17         94.37        33.08 o                         
  11   5   8         24.83         45.70        24.31 o                         
  12   5   8          7.95         38.85        24.62 o                         
   0   6   8        127.15         90.10        33.95 o                         
   1   6   8         10.23         -0.34        26.77 o                         
   2   6   8          1.49        -24.81        24.81 o                         
   3   6   8          5.64          8.68        17.80 o                         
   4   6   8         60.19         66.41        26.31 o                         
   5   6   8         44.85         24.20        33.40 o                         
   6   6   8         62.12         85.04        29.85 o                         
   7   6   8          0.61         45.12        33.08 o                         
   8   6   8         80.22         91.99        25.23 o                         
   9   6   8          6.96        -25.20        33.08 o                         
  10   6   8         97.72         61.70        34.01 o                         
   0   7   8         40.77         80.96        35.69 o                         
   1   7   8         25.26         13.59        24.12 o                         
   2   7   8          0.78         23.64        23.52 o                         
   3   7   8         52.62         27.96        25.46 o                         
   4   7   8          7.61          1.03        23.07 o                         
   5   7   8        134.07         96.67        73.34 o                         
   6   7   8         10.52        -25.24        29.60 o                         
   2   0   9       1442.22       1300.26        88.79 o                         
   4   0   9         65.38         79.04        14.01 o                         
   6   0   9        740.99        746.45        80.52 o                         
   8   0   9        394.79        366.04        50.92 o                         
  10   0   9        406.58        506.20        63.55 o                         
  12   0   9        274.22        263.76        47.44 o                         
  14   0   9         51.13         69.64        49.62 o                         
   1   1   9        639.41        605.22        33.56 o                         
   2   1   9        146.93        135.05        13.19 o                         
   3   1   9        436.04        424.20        28.60 o                         
   4   1   9         48.20         33.12        11.84 o                         
   5   1   9        322.03        318.80        50.27 o                         
   6   1   9        111.90        137.68        20.16 o                         
   7   1   9        329.30        296.55        32.13 o                         
   8   1   9         13.03         28.51        24.01 o                         
   9   1   9         23.03         16.13        31.99 o                         
  10   1   9         21.23         11.08        26.42 o                         
  11   1   9        118.96        136.19        29.60 o                         
  12   1   9         26.11         21.02        30.30 o                         
  13   1   9         46.26         -3.51        25.36 o                         
  14   1   9         18.51         45.16        24.31 o                         
  15   1   9        122.27        112.10        36.92 o                         
   1   2   9        373.77        387.51        21.32 o                         
   2   2   9        330.97        346.70        22.82 o                         
   3   2   9        707.99        723.42        37.16 o                         
   4   2   9        126.61        141.05        16.56 o                         
   5   2   9        290.21        275.91        23.02 o                         
   6   2   9        276.07        282.27        30.87 o                         
   7   2   9        594.11        581.41        48.29 o                         
   8   2   9        120.96        201.92        26.35 o                         
   9   2   9         48.05         22.98        26.73 o                         
  10   2   9         75.27         52.82        38.74 o                         
  11   2   9        233.81        151.08        35.02 o                         
  12   2   9        104.15        128.77        30.17 o                         
  13   2   9          5.56         14.30        31.85 o                         
  14   2   9         14.41         23.62        27.71 o                         
   1   3   9         89.88         98.17        13.53 o                         
   2   3   9        583.45        542.06        29.60 o                         
   3   3   9         95.24        115.38        14.23 o                         
   4   3   9         92.13         88.75        15.27 o                         
   5   3   9        136.07        186.61        34.17 o                         
   6   3   9        234.13        264.09        31.05 o                         
   7   3   9         59.62         74.05        26.46 o                         
   8   3   9         46.04         20.50        31.34 o                         
   9   3   9          5.37         -4.71        22.76 o                         
  10   3   9         99.22        112.30        27.71 o                         
  11   3   9         18.48        -29.27        29.70 o                         
  12   3   9         90.33         85.13        28.48 o                         
  13   3   9         29.52         32.72        33.37 o                         
   1   4   9        216.89        251.62        26.95 o                         
   2   4   9        254.47        278.40        19.75 o                         
   3   4   9        346.47        375.53        38.86 o                         
   4   4   9        169.07        173.60        21.81 o                         
   5   4   9         35.67         69.05        30.47 o                         
   6   4   9         43.35         54.52        27.42 o                         
   7   4   9        439.36        436.10        44.16 o                         
   8   4   9          0.81         -1.55        24.15 o                         
   9   4   9         29.31         40.64        26.45 o                         
  10   4   9         58.58         26.98        35.91 o                         
  11   4   9         99.17         74.03        33.38 o                         
  12   4   9         26.79          5.22        33.85 o                         
   1   5   9        150.46        139.36        19.95 o                         
   2   5   9        194.34        179.91        25.30 o                         
   3   5   9         76.29         70.73        31.65 o                         
   4   5   9         33.30         10.86        17.80 o                         
   5   5   9         47.12         84.55        22.15 o                         
   6   5   9         48.99         23.98        29.05 o                         
   7   5   9         90.48         91.62        27.80 o                         
   8   5   9         74.47         41.92        31.01 o                         
   9   5   9          9.00         -0.35        26.30 o                         
  10   5   9         11.55          1.31        34.16 o                         
   1   6   9         12.06        -19.59        22.77 o                         
   2   6   9        101.17         78.18        24.91 o                         
   3   6   9         24.15         -3.73        23.33 o                         
   4   6   9         43.51         40.63        20.53 o                         
   5   6   9          5.40         -7.55        25.46 o                         
   6   6   9        134.56        195.14        43.31 o                         
   7   6   9         16.91         31.12        27.13 o                         
   0   0  10        395.29        302.50        38.30 o                         
   2   0  10        160.37        177.30        45.48 o                         
   4   0  10        602.55        591.50        65.72 o                         
   6   0  10        391.84        348.63        47.88 o                         
   8   0  10        470.79        464.41        67.46 o                         
  10   0  10        551.42        566.69        70.95 o                         
  12   0  10        267.16        219.37        54.41 o                         
   0   1  10        239.97        277.53        26.62 o                         
   1   1  10        279.75        304.11        23.94 o                         
   2   1  10         36.34         34.02        11.27 o                         
   3   1  10         71.79         87.43        12.83 o                         
   4   1  10        127.75        132.21        24.16 o                         
   5   1  10        934.58        843.04        64.48 o                         
   6   1  10         45.18         58.53        21.42 o                         
   7   1  10         41.63         60.75        20.42 o                         
   8   1  10        233.82        279.79        32.10 o                         
   9   1  10        432.44        451.55        43.34 o                         
  10   1  10         38.64         18.28        30.26 o                         
  11   1  10        129.23        125.25        34.91 o                         
  12   1  10         11.03        -14.10        27.06 o                         
   0   2  10         23.29         43.22        18.50 o                         
   1   2  10        206.52        204.78        17.36 o                         
   2   2  10         82.00         86.19        13.55 o                         
   3   2  10        234.10        216.04        18.67 o                         
   4   2  10         62.45         72.53        18.24 o                         
   5   2  10        159.09        185.69        25.81 o                         
   6   2  10        419.41        403.63        41.55 o                         
   7   2  10          9.50          8.85        35.26 o                         
   8   2  10        345.43        383.14        40.76 o                         
   9   2  10        192.90        219.95        37.06 o                         
  10   2  10        117.10        197.11        41.35 o                         
  11   2  10         20.88         15.82        33.34 o                         
  12   2  10         62.34        -11.93        33.88 o                         
   0   3  10        630.02        625.56        47.24 o                         
   1   3  10         13.35         19.13        14.51 o                         
   2   3  10         26.43         50.71        14.11 o                         
   3   3  10         10.65         10.69        13.69 o                         
   4   3  10        569.15        568.43        36.89 o                         
   5   3  10         25.72         24.95        25.08 o                         
   6   3  10         36.01         58.35        27.20 o                         
   7   3  10         83.75         51.16        28.73 o                         
   8   3  10        268.51        283.49        38.29 o                         
   9   3  10        170.01        164.20        35.52 o                         
  10   3  10         39.07         29.41        30.25 o                         
  11   3  10          5.61         -0.95        28.07 o                         
   0   4  10        265.28        312.64        31.94 o                         
   1   4  10         45.61         70.79        15.15 o                         
   2   4  10         55.05         49.61        16.33 o                         
   3   4  10         20.30          5.77        19.47 o                         
   4   4  10         74.58         55.50        44.83 o                         
   5   4  10        245.22        306.89        64.63 o                         
   6   4  10         67.23         66.14        29.07 o                         
   7   4  10         66.47         60.06        25.72 o                         
   8   4  10          7.88         -9.53        52.45 o                         
   9   4  10         84.67         89.38        29.57 o                         
   0   5  10        333.96        354.54        35.69 o                         
   1   5  10        126.87        168.56        45.47 o                         
   2   5  10         23.80         38.80        33.46 o                         
   3   5  10        239.34        248.91        28.56 o                         
   4   5  10        122.86        140.83        30.45 o                         
   5   5  10         21.64          4.33        31.77 o                         
   6   5  10          4.76         32.71        31.24 o                         
   2   0  11       1058.86       1022.44        74.65 o                         
   4   0  11         68.76         72.25        33.51 o                         
   6   0  11        250.66        249.83        47.01 o                         
   8   0  11          8.33         61.81        42.65 o                         
  10   0  11         47.20         33.95        46.57 o                         
   1   1  11        598.78        627.63        38.95 o                         
   2   1  11        101.37        127.53        15.43 o                         
   3   1  11        353.86        385.98        37.24 o                         
   4   1  11         36.45         76.95        25.23 o                         
   5   1  11        258.36        247.80        30.17 o                         
   6   1  11        110.45        145.17        37.87 o                         
   7   1  11         96.26        133.52        30.45 o                         
   8   1  11          9.28         28.37        25.16 o                         
   9   1  11         11.71         18.61        27.86 o                         
   1   2  11        143.37        146.53        17.28 o                         
   2   2  11        483.57        517.72        29.89 o                         
   3   2  11        158.16        171.12        23.41 o                         
   4   2  11         36.38         68.12        29.38 o                         
   5   2  11         59.06        114.36        25.52 o                         
   6   2  11         88.57        121.76        35.04 o                         
   7   2  11        119.63        154.24        29.60 o                         
   8   2  11         17.21         39.97        31.90 o                         
   1   3  11        123.11        118.31        20.55 o                         
   2   3  11        266.70        299.27        22.72 o                         
   3   3  11         13.29         18.56        21.48 o                         
   4   3  11         23.45         20.55        26.31 o                         
   5   3  11         79.84        120.58        31.34 o                         
   6   3  11        202.85        178.75        34.00 o                         
   7   3  11         59.65         27.49        27.64 o                         
   1   4  11        178.91        201.78        20.62 o                         
   2   4  11         29.87         16.21        17.67 o                         
   3   4  11        153.36        137.93        29.33 o                         
   4   4  11         31.55         56.05        28.72 o                         
   0   0  12        486.31        531.87        61.81 o                         
   2   0  12        116.59         95.75        36.56 o                         
   4   0  12        170.15        270.29        47.01 o                         
   0   1  12         18.08         41.37        21.07 o                         
   1   1  12         55.45         78.77        15.45 o                         
   2   1  12         18.66         20.57        27.42 o                         
   3   1  12         47.35         85.70        25.41 o                         
   4   1  12         58.24         99.83        24.60 o                         
   0   2  12         56.57         73.37        23.98 o                         
   1   2  12         84.25        106.06        21.01 o                         
                                                                                
